# Supplementary material for: Crystal structure of Li3Ga(BO3)2
Source: Acta Crystallogr E Crystallogr Commun. 2017 Feb 28;73(Pt 3):456–8. doi: 10.1107/S205698901700295X (PMC5347076; doi:10.1107/S205698901700295X)
Supplement: Supplementary file 1 [file e-73-00456-sup1.cif]

##############################################################################
#                                                                            #
# This CIF contains the data in a paper accepted for publication in          #
# Acta Crystallographica Section E. It conforms to the requirements of       #
# Notes for Authors for Acta Crystallographica Section E, and has been       #
# peer reviewed under the auspices of the IUCr Commission on Journals.       #
#                                                                            #
# Full details of the Crystallographic Information File format               #
# are given in the paper "The Crystallographic Information File (CIF):       #
# a New Standard Archive File for Crystallography" by S. R. Hall, F. H.      #
# Allen and I. D. Brown [Acta Cryst. (1991), A47, 655-685].                  #
#                                                                            #
# The current version of the core CIF dictionary is obtainable from          #
# ftp://ftp.iucr.org/pub/cif_core.dic.                                       #
#                                                                            #
# Software is freely available for graphical display of the structure(s)     #
# in this CIF. For information consult the CIF software page                 #
# http://www.iucr.org/resources/cif/software.                                #
#                                                                            #
# This file may be used for bona fide research purposes within the           #
# scientific community so long as proper attribution is given to the journal # 
# article from which it was obtained.                                        #
#                                                                            #
##############################################################################
data_I
_audit_creation_method
;
Olex2 1.2
(compiled 2016.09.09 svn.r3337 for OlexSys, GUI svn.r5227)
;
_journal_date_recd_electronic     2016-12-29
_journal_date_accepted     2017-02-21
_journal_name_full     'Acta Crystallographica, Section E'
_journal_year     2017
_journal_volume     73
_journal_issue      3
_journal_page_first     456
_journal_page_last     458
_journal_paper_category     GI
_journal_paper_doi     10.1107/S205698901700295X
_journal_coeditor_code     WM5356
_publ_contact_author_name     'Robert W. Smith'
_publ_contact_author_address
;
Department of of Chemistry
University of Nebraska at Omaha
Omaha
Nebraska 68182
USA
;
_publ_contact_author_email     'robertsmith@unomaha.edu'
_publ_contact_author_fax     ?
_publ_contact_author_phone     ?
_publ_section_title
;
Crystal structure of Li~3~Ga(BO~3~)~2~
;
loop_
    _publ_author_name
    _publ_author_footnote
    _publ_author_address
    'Smith, Robert W.' .
;
Department of Chemistry, University of Nebraska at Omaha, 6001 Dodge Street,
Omaha, Nebraska 68182
USA
;
    'Holman, Darien' .
;
Department of Chemistry, University of Nebraska at Omaha, 6001 Dodge Street,
Omaha, Nebraska 68182
USA
;
    'Villa, Eric M.' .
;
Department of Chemistry, Creighton University, 2500 California Plaza, Omaha,
Nebraska 68178
USA
;
_publ_section_synopsis
;
The title substance of lithium gallium borate, Li~3~Ga(BO~3~)~2~, crystallizes
in a triclinic cell and is isotypic with the aluminium analog. The structure
is composed of lithium- and gallium-centered tetrahedra and boron-centered
triangles.
;
_chemical_name_systematic
;
Trilithium gallium bis(orthoborate)
;
_chemical_name_common     'Lithium gallium borate'
_chemical_formula_moiety     'B2 Ga Li3 O6'
_chemical_formula_sum     'B2 Ga Li3 O6'
_chemical_formula_iupac     'Li3 Ga (B O3)2'
_chemical_formula_weight     208.16
_chemical_melting_point     ?
_shelx_space_group_comment
;
The symmetry employed for this shelxl refinement is uniquely defined
by the following loop, which should always be used as a source of
symmetry information in preference to the above space-group names.
They are only intended as comments.
;
_space_group_crystal_system     triclinic
_space_group_name_H-M_alt     'P -1'
_space_group_name_Hall     '-P 1'
loop_
    _space_group_symop_operation_xyz
    'x, y, z'
    '-x, -y, -z'
_cell_length_a     4.8731(3)
_cell_length_b     6.2429(4)
_cell_length_c     8.0130(5)
_cell_angle_alpha     73.346(6)
_cell_angle_beta     89.701(5)
_cell_angle_gamma     89.698(5)
_cell_volume     233.54(3)
_cell_formula_units_Z     2
_cell_measurement_reflns_used     1687
_cell_measurement_theta_min     2.6490
_cell_measurement_theta_max     32.4450
_cell_measurement_temperature     293(2)
_exptl_crystal_description     plate
_exptl_crystal_colour     'clear light colourless'
_exptl_crystal_size_max     0.085
_exptl_crystal_size_mid     0.032
_exptl_crystal_size_min     0.013
_exptl_crystal_density_diffrn     2.960
_exptl_crystal_density_meas     ?
_exptl_crystal_density_method     ?
_exptl_crystal_F_000     196
_exptl_absorpt_coefficient_mu     5.836
_exptl_absorpt_correction_type     multi-scan
_exptl_absorpt_process_details
;
(<i>CrysAlis PRO</i>; Rigaku Oxford Diffraction, 2015)
;
_shelx_estimated_absorpt_T_min     ?
_shelx_estimated_absorpt_T_max     ?
_exptl_absorpt_correction_T_min     0.78506
_exptl_absorpt_correction_T_max     1.00000
_diffrn_ambient_temperature     293(2)
_diffrn_radiation_type     MoK\a
_diffrn_radiation_wavelength     0.71073
_diffrn_radiation_monochromator     graphite
_diffrn_measurement_device_type     'Rigaku SCX mini diffractometer'
_diffrn_measurement_device     'abstract diffractometer'
_diffrn_measurement_method     '\w scans'
_diffrn_detector_area_resol_mean     ?
_diffrn_reflns_number     2936
_diffrn_reflns_av_R_equivalents     0.0288
_diffrn_reflns_theta_min     2.653
_diffrn_reflns_theta_max     30.501
_diffrn_reflns_theta_full     26.000
_diffrn_measured_fraction_theta_max     0.982
_diffrn_measured_fraction_theta_full     0.996
_diffrn_reflns_limit_h_min     -6
_diffrn_reflns_limit_h_max     6
_diffrn_reflns_limit_k_min     -8
_diffrn_reflns_limit_k_max     8
_diffrn_reflns_limit_l_min     -11
_diffrn_reflns_limit_l_max     11
_refine_special_details
;
Crystals of Li~3~Ga(BO~3~)~2~ were mounted on MiTeGen Microloop with
 non-drying immersion oil. The crystal was then optically aligned on the Rigaku
 SCX-Mini diffractometer using a digital camera. Initial matrix images were
 collected to determine the unit cell, validity and proper exposure time. Three
 hemispheres (where \f= 0.0, 120.0 and 240.0) of data were collected with each
 consisting 180 images each with 1.00\% widths and a 1.00\% step. The structure
 of Li~3~Ga(BO~3~)~2~ was refined using SHELXT (Sheldrick, 2015) Intrinsic
 Phasing and SHELXL (Sheldrick, 2015). Olex2 (Dolomanov et al., 2009) was used
 as a graphical interface. Images of the above compound were made using
 CrystalMaker for Windows, version 9.2.8. The refinement proceeded
 without any incidents and without any need for modelling disorder or twinning
 or any constraints or restraints.
Refinement of the structure was based on F^2^ against all reflections.  The
 R-factor R is based on F^2^>2?(F^2^), but is not relevant to the choice of
 reflections for refinement; whereas the weighted R-factor wR and goodness of
 fit S are based on F^2^. The maximum electron denisty
 is 1.035 and is located 1.629 \%A from Li(2), 1.960 \%A from Li(1) and
 2.169 \%A from a different Li(1), which leads to nothing reasonable. All other
 maximum peaks are under 0.600.
;
_reflns_number_total     1397
_reflns_number_gt     1265
_reflns_threshold_expression     'I > 2\s(I)'
_refine_ls_structure_factor_coef     Fsqd
_refine_ls_matrix_type     full
_refine_ls_R_factor_all     0.0326
_refine_ls_R_factor_gt     0.0279
_refine_ls_wR_factor_gt     0.0641
_refine_ls_wR_factor_ref     0.0667
_refine_ls_goodness_of_fit_ref     1.090
_refine_ls_restrained_S_all     1.090
_refine_ls_number_reflns     1397
_refine_ls_number_parameters     109
_refine_ls_number_restraints     0
_refine_ls_hydrogen_treatment     undef
_refine_ls_weighting_scheme     calc
_refine_ls_weighting_details
              'w=1/[\s^2^(Fo^2^)+(0.0282P)^2^+0.1042P] where P=(Fo^2^+2Fc^2^)/3'
_atom_sites_solution_hydrogens     .
_atom_sites_solution_primary     dual
_atom_sites_solution_secondary     ?
_refine_ls_shift/su_max     0.000
_refine_ls_shift/su_mean     0.000
_refine_diff_density_max     1.035
_refine_diff_density_min     -0.761
_refine_ls_extinction_method     none
_refine_ls_extinction_coef     .
loop_
    _atom_type_symbol
    _atom_type_description
    _atom_type_scat_dispersion_real
    _atom_type_scat_dispersion_imag
    _atom_type_scat_source
    'B' 'B' 0.0013 0.0007
                         'International Tables Vol C Tables 4.2.6.8 and 6.1.1.4'
    'Ga' 'Ga' 0.2307 1.6083
                         'International Tables Vol C Tables 4.2.6.8 and 6.1.1.4'
    'Li' 'Li' -0.0003 0.0001
                         'International Tables Vol C Tables 4.2.6.8 and 6.1.1.4'
    'O' 'O' 0.0106 0.0060
                         'International Tables Vol C Tables 4.2.6.8 and 6.1.1.4'
_computing_data_collection
;
CrysAlis PRO (Rigaku Oxford Diffraction, 2015)
;
_computing_cell_refinement
;
CrysAlis PRO (Rigaku Oxford Diffraction, 2015)
;
_computing_data_reduction
;
CrysAlis PRO (Rigaku Oxford Diffraction, 2015)
;
_computing_structure_solution
;
SHELXT (Sheldrick, 2015<i>a</i>)
;
_computing_structure_refinement
;
SHELXL2014 (Sheldrick, 2015<i>b</i>)
;
_computing_molecular_graphics
;
<i>OLEX2</i> (Dolomanov <i>et al.</i>,  2009)
;
_computing_publication_material
;
<i>OLEX2</i> (Dolomanov <i>et al.</i>,  2009)
;
loop_
    _atom_site_type_symbol
    _atom_site_label
    _atom_site_fract_x
    _atom_site_fract_y
    _atom_site_fract_z
    _atom_site_U_iso_or_equiv
    _atom_site_adp_type
    _atom_site_calc_flag
    _atom_site_occupancy
    _atom_site_disorder_assembly
    _atom_site_disorder_group
    Ga Ga1 0.65937(6) 0.22951(4) 0.60906(4) 0.00968(10) Uani d 1 . .
    B B1 0.1691(6) 0.0135(5) 0.7454(4) 0.0088(5) Uani d 1 . .
    B B2 0.6631(6) 0.5014(5) 0.2489(4) 0.0094(5) Uani d 1 . .
    O O1 0.3037(4) 0.1391(3) 0.5958(2) 0.0116(4) Uani d 1 . .
    O O2 -0.1202(4) -0.0028(3) 0.7317(2) 0.0101(4) Uani d 1 . .
    O O3 0.2978(4) -0.0830(3) 0.8955(2) 0.0109(4) Uani d 1 . .
    O O4 0.7953(4) 0.3547(3) 0.3900(2) 0.0117(4) Uani d 1 . .
    O O5 0.3833(4) 0.5529(3) 0.2727(2) 0.0100(4) Uani d 1 . .
    O O6 0.7921(4) 0.5853(3) 0.0967(2) 0.0120(4) Uani d 1 . .
    Li Li1 0.1828(10) -0.3717(8) 1.0414(6) 0.0154(10) Uani d 1 . .
    Li Li2 1.1645(10) 0.2738(8) 0.3670(6) 0.0143(9) Uani d 1 . .
    Li Li3 0.6839(10) 0.8785(8) -0.0399(6) 0.0159(10) Uani d 1 . .
loop_
    _atom_site_aniso_label
    _atom_site_aniso_U_11
    _atom_site_aniso_U_22
    _atom_site_aniso_U_33
    _atom_site_aniso_U_12
    _atom_site_aniso_U_13
    _atom_site_aniso_U_23
    Ga1 0.00877(15) 0.01034(15) 0.00789(15) -0.00023(10) 0.00130(10) 0.00064(10)
    B1 0.0103(13) 0.0052(11) 0.0106(12) 0.0008(9) 0.0021(10) -0.0018(10)
    B2 0.0091(13) 0.0088(12) 0.0095(12) -0.0013(10) 0.0002(10) -0.0013(10)
    O1 0.0098(9) 0.0134(9) 0.0090(8) -0.0028(7) 0.0011(7) 0.0012(7)
    O2 0.0068(8) 0.0105(8) 0.0098(8) 0.0013(6) 0.0002(7) 0.0020(7)
    O3 0.0107(9) 0.0104(8) 0.0094(8) -0.0007(7) -0.0018(7) 0.0008(7)
    O4 0.0110(9) 0.0138(9) 0.0066(8) 0.0017(7) 0.0012(7) 0.0030(7)
    O5 0.0088(9) 0.0102(8) 0.0104(8) 0.0008(7) 0.0013(7) -0.0017(7)
    O6 0.0136(9) 0.0114(9) 0.0088(8) -0.0001(7) 0.0029(7) 0.0005(7)
    Li1 0.019(2) 0.013(2) 0.013(2) -0.0038(18) 0.0013(18) -0.0023(18)
    Li2 0.012(2) 0.014(2) 0.013(2) -0.0009(17) 0.0008(17) 0.0009(17)
    Li3 0.013(2) 0.017(2) 0.015(2) -0.0014(18) 0.0000(18) -0.0016(18)
_geom_special_details
;
 All esds (except the esd in the dihedral angle between two l.s. planes)
 are estimated using the full covariance matrix.  The cell esds are taken
 into account individually in the estimation of esds in distances, angles
 and torsion angles; correlations between esds in cell parameters are only
 used when they are defined by crystal symmetry.  An approximate (isotropic)
 treatment of cell esds is used for estimating esds involving l.s. planes.
;
loop_
    _geom_bond_atom_site_label_1
    _geom_bond_atom_site_label_2
    _geom_bond_site_symmetry_2
    _geom_bond_distance
    _geom_bond_publ_flag
    Ga1 O1 . 1.8385(18) ?
    Ga1 O2 1_655 1.8440(18) ?
    Ga1 O4 . 1.8272(18) ?
    Ga1 O5 2_666 1.8759(18) ?
    B1 O1 . 1.393(3) ?
    B1 O2 . 1.421(3) ?
    B1 O3 . 1.339(3) ?
    B2 O4 . 1.393(3) ?
    B2 O5 . 1.423(3) ?
    B2 O6 . 1.336(3) ?
loop_
    _geom_angle_atom_site_label_1
    _geom_angle_atom_site_label_2
    _geom_angle_atom_site_label_3
    _geom_angle_site_symmetry_1
    _geom_angle_site_symmetry_3
    _geom_angle
    _geom_angle_publ_flag
    O1 Ga1 O2 . 1_655 111.84(8) ?
    O1 Ga1 O5 . 2_666 102.08(8) ?
    O1 Ga1 Li1 . 2_657 116.15(10) ?
    O1 Ga1 Li2 . 2_766 124.51(10) ?
    O1 Ga1 Li2 . 1_455 35.98(10) ?
    O1 Ga1 Li2 . 2_756 86.55(10) ?
    O1 Ga1 Li2 . . 133.42(11) ?
    O1 Ga1 Li3 . 1_546 86.54(11) ?
    O2 Ga1 O5 1_655 2_666 111.37(8) ?
    O2 Ga1 Li1 1_655 2_657 76.62(10) ?
    O2 Ga1 Li2 1_655 2_766 115.22(10) ?
    O2 Ga1 Li2 1_655 1_455 135.30(11) ?
    O2 Ga1 Li2 1_655 2_756 37.59(10) ?
    O2 Ga1 Li2 1_655 . 77.78(10) ?
    O2 Ga1 Li3 1_655 1_546 39.95(11) ?
    O4 Ga1 O1 . . 109.76(8) ?
    O4 Ga1 O2 . 1_655 110.94(8) ?
    O4 Ga1 O5 . 2_666 110.54(8) ?
    O4 Ga1 Li1 . 2_657 126.18(10) ?
    O4 Ga1 Li2 . . 34.37(10) ?
    O4 Ga1 Li2 . 2_756 96.01(11) ?
    O4 Ga1 Li2 . 1_455 74.92(11) ?
    O4 Ga1 Li2 . 2_766 78.99(10) ?
    O4 Ga1 Li3 . 1_546 150.82(11) ?
    O5 Ga1 Li1 2_666 2_657 34.75(10) ?
    O5 Ga1 Li2 2_666 2_766 33.37(10) ?
    O5 Ga1 Li2 2_666 1_455 106.86(11) ?
    O5 Ga1 Li2 2_666 2_756 146.78(10) ?
    O5 Ga1 Li2 2_666 . 116.90(11) ?
    O5 Ga1 Li3 2_666 1_546 88.33(11) ?
    Li1 Ga1 Li2 2_657 2_766 52.55(11) ?
    Li2 Ga1 Li1 1_455 2_657 137.36(13) ?
    Li2 Ga1 Li1 . 2_657 110.42(13) ?
    Li2 Ga1 Li1 2_756 2_657 112.82(12) ?
    Li2 Ga1 Li2 1_455 . 104.73(14) ?
    Li2 Ga1 Li2 . 2_756 74.85(13) ?
    Li2 Ga1 Li2 2_756 2_766 148.57(16) ?
    Li2 Ga1 Li2 1_455 2_766 109.41(10) ?
    Li2 Ga1 Li2 1_455 2_756 98.89(11) ?
    Li2 Ga1 Li2 . 2_766 84.76(13) ?
    Li3 Ga1 Li1 1_546 2_657 59.79(12) ?
    Li3 Ga1 Li2 1_546 2_756 59.91(13) ?
    Li3 Ga1 Li2 1_546 1_455 121.95(13) ?
    Li3 Ga1 Li2 1_546 . 117.45(13) ?
    Li3 Ga1 Li2 1_546 2_766 112.26(13) ?
    O1 B1 O2 . . 115.8(2) ?
    O1 B1 Li2 . 2_656 104.8(2) ?
    O1 B1 Li3 . 2_666 113.6(2) ?
    O2 B1 Li2 . 2_656 47.04(15) ?
    O2 B1 Li3 . 2_666 111.9(2) ?
    O3 B1 O1 . . 123.3(2) ?
    O3 B1 O2 . . 120.9(2) ?
    O3 B1 Li2 . 2_656 113.91(19) ?
    O3 B1 Li3 . 2_666 42.00(16) ?
    Li3 B1 Li2 2_666 2_656 141.61(18) ?
    O4 B2 O5 . . 117.1(2) ?
    O4 B2 Li1 . 2_656 106.0(2) ?
    O4 B2 Li2 . 1_455 88.65(18) ?
    O4 B2 Li3 . . 149.2(2) ?
    O5 B2 Li1 . 2_656 119.8(2) ?
    O5 B2 Li2 . 1_455 41.16(15) ?
    O5 B2 Li3 . . 88.65(18) ?
    O6 B2 O4 . . 121.2(2) ?
    O6 B2 O5 . . 121.6(2) ?
    O6 B2 Li1 . 2_656 40.79(15) ?
    O6 B2 Li2 . 1_455 137.1(2) ?
    O6 B2 Li3 . . 37.74(15) ?
    Li1 B2 Li2 2_656 1_455 105.56(17) ?
    Li1 B2 Li3 2_656 . 70.99(16) ?
    Li3 B2 Li2 . 1_455 122.03(17) ?
    Ga1 O1 Li2 . 1_455 109.59(17) ?
    B1 O1 Ga1 . . 120.01(17) ?
    B1 O1 Li2 . 1_455 129.9(2) ?
    Ga1 O2 Li2 1_455 2_656 109.59(15) ?
    Ga1 O2 Li3 1_455 1_446 103.87(16) ?
    B1 O2 Ga1 . 1_455 123.74(16) ?
    B1 O2 Li2 . 2_656 102.9(2) ?
    B1 O2 Li3 . 1_446 114.5(2) ?
    Li3 O2 Li2 1_446 2_656 99.6(2) ?
    B1 O3 Li1 . . 120.6(2) ?
    B1 O3 Li3 . 1_546 133.1(2) ?
    B1 O3 Li3 . 2_666 110.7(2) ?
    Li1 O3 Li3 . 2_666 108.2(2) ?
    Li1 O3 Li3 . 1_546 95.7(2) ?
    Li3 O3 Li3 1_546 2_666 81.0(2) ?
    Ga1 O4 Li2 . . 112.52(17) ?
    B2 O4 Ga1 . . 127.86(17) ?
    B2 O4 Li2 . . 119.6(2) ?
    Ga1 O5 Li1 2_666 1_564 113.47(16) ?
    Ga1 O5 Li2 2_666 1_455 115.56(17) ?
    B2 O5 Ga1 . 2_666 113.05(16) ?
    B2 O5 Li1 . 1_564 110.1(2) ?
    B2 O5 Li2 . 1_455 110.9(2) ?
    Li2 O5 Li1 1_455 1_564 92.0(2) ?
    B2 O6 Li1 . 2_656 112.8(2) ?
    B2 O6 Li1 . 1_664 130.9(2) ?
    B2 O6 Li3 . . 117.0(2) ?
    Li1 O6 Li1 1_664 2_656 83.6(2) ?
    Li3 O6 Li1 . 1_664 95.2(2) ?
    Li3 O6 Li1 . 2_656 112.6(2) ?
    B2 Li1 Ga1 2_656 2_657 150.65(19) ?
    B2 Li1 Li2 2_656 1_446 115.6(2) ?
    B2 Li1 Li3 2_656 1_446 107.8(2) ?
    B2 Li1 Li3 2_656 2_666 117.46(19) ?
    B2 Li1 Li3 2_656 1_546 81.65(18) ?
    B2 Li1 Li3 2_656 2_656 54.76(14) ?
    O3 Li1 Ga1 . 2_657 90.74(18) ?
    O3 Li1 B2 . 2_656 81.99(18) ?
    O3 Li1 O5 . 1_546 110.1(2) ?
    O3 Li1 O6 . 2_656 108.0(2) ?
    O3 Li1 O6 . 1_446 117.7(3) ?
    O3 Li1 Li1 . 2_547 125.5(3) ?
    O3 Li1 Li2 . 1_446 153.3(3) ?
    O3 Li1 Li3 . 1_546 42.42(15) ?
    O3 Li1 Li3 . 2_666 36.20(14) ?
    O3 Li1 Li3 . 2_656 133.3(2) ?
    O3 Li1 Li3 . 1_446 75.85(19) ?
    O5 Li1 Ga1 1_546 2_657 31.78(9) ?
    O5 Li1 B2 1_546 2_656 126.2(2) ?
    O5 Li1 Li1 1_546 2_547 124.5(3) ?
    O5 Li1 Li2 1_546 1_446 43.60(14) ?
    O5 Li1 Li3 1_546 2_656 86.42(18) ?
    O5 Li1 Li3 1_546 1_446 126.0(2) ?
    O5 Li1 Li3 1_546 2_666 82.63(18) ?
    O5 Li1 Li3 1_546 1_546 76.30(19) ?
    O6 Li1 Ga1 1_446 2_657 95.39(18) ?
    O6 Li1 Ga1 2_656 2_657 149.8(2) ?
    O6 Li1 B2 2_656 2_656 26.37(10) ?
    O6 Li1 B2 1_446 2_656 113.2(2) ?
    O6 Li1 O5 2_656 1_546 118.0(2) ?
    O6 Li1 O5 1_446 1_546 106.5(2) ?
    O6 Li1 O6 1_446 2_656 96.4(2) ?
    O6 Li1 Li1 2_656 2_547 48.01(17) ?
    O6 Li1 Li1 1_446 2_547 48.35(17) ?
    O6 Li1 Li2 2_656 1_446 92.4(2) ?
    O6 Li1 Li2 1_446 1_446 75.35(18) ?
    O6 Li1 Li3 2_656 1_546 103.7(2) ?
    O6 Li1 Li3 1_446 2_666 106.1(2) ?
    O6 Li1 Li3 2_656 2_666 143.8(2) ?
    O6 Li1 Li3 1_446 1_546 155.5(3) ?
    O6 Li1 Li3 2_656 1_446 109.5(2) ?
    O6 Li1 Li3 1_446 1_446 41.90(15) ?
    O6 Li1 Li3 1_446 2_656 96.9(2) ?
    O6 Li1 Li3 2_656 2_656 33.21(13) ?
    Li1 Li1 Ga1 2_547 2_657 136.1(3) ?
    Li1 Li1 B2 2_547 2_656 67.7(2) ?
    Li1 Li1 Li2 2_547 1_446 81.0(2) ?
    Li1 Li1 Li3 2_547 2_656 57.4(2) ?
    Li1 Li1 Li3 2_547 2_666 144.5(3) ?
    Li1 Li1 Li3 2_547 1_546 149.2(3) ?
    Li1 Li1 Li3 2_547 1_446 72.2(2) ?
    Li2 Li1 Ga1 1_446 2_657 63.94(14) ?
    Li2 Li1 Li3 1_446 2_656 60.89(16) ?
    Li2 Li1 Li3 1_446 2_666 120.2(2) ?
    Li3 Li1 Ga1 2_666 2_657 56.40(12) ?
    Li3 Li1 Ga1 1_546 2_657 74.07(15) ?
    Li3 Li1 Ga1 2_656 2_657 117.59(17) ?
    Li3 Li1 Ga1 1_446 2_657 97.77(17) ?
    Li3 Li1 Li2 1_546 1_446 117.0(2) ?
    Li3 Li1 Li2 1_446 1_446 114.0(2) ?
    Li3 Li1 Li3 2_666 2_656 156.5(2) ?
    Li3 Li1 Li3 1_546 2_656 107.55(19) ?
    Li3 Li1 Li3 1_446 2_656 129.60(18) ?
    Li3 Li1 Li3 1_546 2_666 49.58(19) ?
    Li3 Li1 Li3 1_446 2_666 73.05(19) ?
    Li3 Li1 Li3 1_446 1_546 116.4(2) ?
    Ga1 Li2 Ga1 . 2_756 105.15(13) ?
    Ga1 Li2 Ga1 1_655 2_766 70.59(10) ?
    Ga1 Li2 Ga1 . 2_766 95.24(13) ?
    Ga1 Li2 Ga1 1_655 . 104.73(14) ?
    Ga1 Li2 Ga1 1_655 2_756 81.11(11) ?
    Ga1 Li2 Ga1 2_756 2_766 148.57(16) ?
    Ga1 Li2 Li3 . 2_765 135.80(19) ?
    Ga1 Li2 Li3 1_655 2_765 110.84(17) ?
    B1 Li2 Ga1 2_656 1_655 136.51(18) ?
    B1 Li2 Ga1 2_656 2_756 57.25(11) ?
    B1 Li2 Ga1 2_656 2_766 152.84(18) ?
    B1 Li2 Ga1 2_656 . 77.51(13) ?
    B1 Li2 B2 2_656 1_655 135.2(2) ?
    B1 Li2 Li1 2_656 1_664 97.11(18) ?
    B1 Li2 Li3 2_656 2_765 58.70(14) ?
    B2 Li2 Ga1 1_655 . 146.69(19) ?
    B2 Li2 Ga1 1_655 2_756 100.55(15) ?
    B2 Li2 Ga1 1_655 1_655 58.67(11) ?
    B2 Li2 Ga1 1_655 2_766 53.11(10) ?
    B2 Li2 Li1 1_655 1_664 59.61(14) ?
    B2 Li2 Li3 1_655 2_765 76.46(16) ?
    O1 Li2 Ga1 1_655 2_756 72.19(15) ?
    O1 Li2 Ga1 1_655 . 75.30(16) ?
    O1 Li2 Ga1 1_655 2_766 90.70(18) ?
    O1 Li2 Ga1 1_655 1_655 34.43(10) ?
    O1 Li2 B1 1_655 2_656 112.1(2) ?
    O1 Li2 B2 1_655 1_655 93.10(19) ?
    O1 Li2 O2 1_655 2_656 102.8(2) ?
    O1 Li2 O5 1_655 1_655 105.5(2) ?
    O1 Li2 Li1 1_655 1_664 149.9(3) ?
    O1 Li2 Li3 1_655 2_765 124.6(2) ?
    O2 Li2 Ga1 2_656 2_756 32.82(9) ?
    O2 Li2 Ga1 2_656 . 102.44(18) ?
    O2 Li2 Ga1 2_656 2_766 159.9(2) ?
    O2 Li2 Ga1 2_656 1_655 113.13(19) ?
    O2 Li2 B1 2_656 2_656 30.07(10) ?
    O2 Li2 B2 2_656 1_655 110.6(2) ?
    O2 Li2 Li1 2_656 1_664 99.0(2) ?
    O2 Li2 Li3 2_656 2_765 39.36(13) ?
    O4 Li2 Ga1 . . 33.11(10) ?
    O4 Li2 Ga1 . 2_756 121.9(2) ?
    O4 Li2 Ga1 . 1_655 131.9(2) ?
    O4 Li2 Ga1 . 2_766 87.97(18) ?
    O4 Li2 B1 . 2_656 71.58(17) ?
    O4 Li2 B2 . 1_655 136.5(2) ?
    O4 Li2 O1 . 1_655 107.7(2) ?
    O4 Li2 O2 . 2_656 101.6(2) ?
    O4 Li2 O5 . 1_655 108.5(2) ?
    O4 Li2 Li1 . 1_664 87.7(2) ?
    O4 Li2 Li3 . 2_765 117.1(2) ?
    O5 Li2 Ga1 1_655 2_766 31.06(10) ?
    O5 Li2 Ga1 1_655 1_655 74.16(15) ?
    O5 Li2 Ga1 1_655 2_756 127.9(2) ?
    O5 Li2 Ga1 1_655 . 125.0(2) ?
    O5 Li2 B1 1_655 2_656 140.4(2) ?
    O5 Li2 B2 1_655 1_655 27.93(10) ?
    O5 Li2 O2 1_655 2_656 129.2(3) ?
    O5 Li2 Li1 1_655 1_664 44.44(15) ?
    O5 Li2 Li3 1_655 2_765 90.06(19) ?
    Li1 Li2 Ga1 1_664 2_756 121.89(19) ?
    Li1 Li2 Ga1 1_664 1_655 116.94(18) ?
    Li1 Li2 Ga1 1_664 . 119.78(18) ?
    Li1 Li2 Ga1 1_664 2_766 63.51(13) ?
    Li1 Li2 Li3 1_664 2_765 64.81(16) ?
    Li3 Li2 Ga1 2_765 2_766 120.57(17) ?
    Li3 Li2 Ga1 2_765 2_756 57.29(12) ?
    Ga1 Li3 Li1 1_564 2_666 63.82(13) ?
    Ga1 Li3 Li2 1_564 2_765 62.79(13) ?
    B1 Li3 Ga1 2_666 1_564 121.35(18) ?
    B1 Li3 B2 2_666 . 69.64(14) ?
    B1 Li3 Li1 2_666 2_666 57.56(14) ?
    B1 Li3 Li1 2_666 1_564 106.5(2) ?
    B1 Li3 Li1 2_666 1_664 80.20(17) ?
    B1 Li3 Li2 2_666 2_765 150.9(2) ?
    B2 Li3 Ga1 . 1_564 168.9(2) ?
    B2 Li3 Li1 . 1_564 60.43(15) ?
    B2 Li3 Li1 . 2_666 127.1(2) ?
    B2 Li3 Li1 . 1_664 64.26(15) ?
    B2 Li3 Li2 . 2_765 108.51(19) ?
    O2 Li3 Ga1 1_664 1_564 36.18(10) ?
    O2 Li3 B1 1_664 2_666 122.9(2) ?
    O2 Li3 B2 1_664 . 141.0(2) ?
    O2 Li3 Li1 1_664 2_666 77.94(18) ?
    O2 Li3 Li1 1_664 1_564 130.1(2) ?
    O2 Li3 Li1 1_664 1_664 80.86(19) ?
    O2 Li3 Li2 1_664 2_765 41.01(14) ?
    O2 Li3 Li3 1_664 2_675 118.1(3) ?
    O3 Li3 Ga1 2_666 1_564 97.47(18) ?
    O3 Li3 Ga1 1_564 1_564 73.34(15) ?
    O3 Li3 B1 1_564 2_666 116.5(2) ?
    O3 Li3 B1 2_666 2_666 27.27(10) ?
    O3 Li3 B2 1_564 . 101.3(2) ?
    O3 Li3 B2 2_666 . 92.9(2) ?
    O3 Li3 O2 1_564 1_664 103.3(2) ?
    O3 Li3 O2 2_666 1_664 112.5(2) ?
    O3 Li3 O3 1_564 2_666 99.0(2) ?
    O3 Li3 Li1 2_666 1_564 108.3(2) ?
    O3 Li3 Li1 2_666 1_664 103.2(2) ?
    O3 Li3 Li1 1_564 1_564 41.91(14) ?
    O3 Li3 Li1 2_666 2_666 35.65(13) ?
    O3 Li3 Li1 1_564 2_666 99.1(2) ?
    O3 Li3 Li1 1_564 1_664 153.9(3) ?
    O3 Li3 Li2 2_666 2_765 153.3(2) ?
    O3 Li3 Li2 1_564 2_765 92.5(2) ?
    O3 Li3 Li3 2_666 2_675 49.37(18) ?
    O3 Li3 Li3 1_564 2_675 49.60(17) ?
    O6 Li3 Ga1 . 1_564 149.2(2) ?
    O6 Li3 B1 . 2_666 82.26(18) ?
    O6 Li3 B2 . . 25.26(10) ?
    O6 Li3 O2 . 1_664 115.8(3) ?
    O6 Li3 O3 . 2_666 109.1(2) ?
    O6 Li3 O3 . 1_564 116.1(3) ?
    O6 Li3 Li1 . 1_564 74.64(19) ?
    O6 Li3 Li1 . 1_664 42.94(15) ?
    O6 Li3 Li1 . 2_666 135.9(2) ?
    O6 Li3 Li2 . 2_765 86.9(2) ?
    O6 Li3 Li3 . 2_675 126.2(3) ?
    Li1 Li3 Ga1 1_564 1_564 112.15(18) ?
    Li1 Li3 Ga1 1_664 1_564 116.62(19) ?
    Li1 Li3 Li1 1_564 2_666 130.42(19) ?
    Li1 Li3 Li1 1_664 1_564 116.4(2) ?
    Li1 Li3 Li1 1_664 2_666 106.95(18) ?
    Li1 Li3 Li2 1_564 2_765 96.3(2) ?
    Li1 Li3 Li2 1_664 2_765 73.57(18) ?
    Li2 Li3 Li1 2_765 2_666 118.79(19) ?
    Li3 Li3 Ga1 2_675 1_564 83.1(2) ?
    Li3 Li3 B1 2_675 2_666 70.0(2) ?
    Li3 Li3 B2 2_675 . 100.9(3) ?
    Li3 Li3 Li1 2_675 1_664 150.0(3) ?
    Li3 Li3 Li1 2_675 2_666 59.6(2) ?
    Li3 Li3 Li1 2_675 1_564 70.8(2) ?
    Li3 Li3 Li2 2_675 2_765 136.2(3) ?
loop_
    _geom_torsion_atom_site_label_1
    _geom_torsion_atom_site_label_2
    _geom_torsion_atom_site_label_3
    _geom_torsion_atom_site_label_4
    _geom_torsion_site_symmetry_1
    _geom_torsion_site_symmetry_2
    _geom_torsion_site_symmetry_3
    _geom_torsion_site_symmetry_4
    _geom_torsion
    _geom_torsion_publ_flag
    Ga1 O4 Li2 Ga1 . . . 2_766 -102.80(13) ?
    Ga1 O4 Li2 Ga1 . . . 2_756 66.9(3) ?
    Ga1 O4 Li2 Ga1 . . . 1_655 -41.4(3) ?
    Ga1 O4 Li2 B1 . . . 2_656 95.37(14) ?
    Ga1 O4 Li2 B2 . . . 1_655 -127.4(3) ?
    Ga1 O4 Li2 O1 . . . 1_655 -12.7(3) ?
    Ga1 O4 Li2 O2 . . . 2_656 95.0(2) ?
    Ga1 O4 Li2 O5 . . . 1_655 -126.46(19) ?
    Ga1 O4 Li2 Li1 . . . 1_664 -166.36(14) ?
    Ga1 O4 Li2 Li3 . . . 2_765 133.58(18) ?
    B2 O4 Li2 Ga1 . . . 2_766 75.0(2) ?
    B2 O4 Li2 Ga1 . . . 2_756 -115.2(2) ?
    B2 O4 Li2 Ga1 . . . 1_655 136.4(2) ?
    B2 O4 Li2 Ga1 . . . . 177.8(3) ?
    B2 O4 Li2 B1 . . . 2_656 -86.8(2) ?
    B2 O4 Li2 B2 . . . 1_655 50.5(4) ?
    B2 O4 Li2 O1 . . . 1_655 165.1(2) ?
    B2 O4 Li2 O2 . . . 2_656 -87.2(3) ?
    B2 O4 Li2 O5 . . . 1_655 51.4(3) ?
    B2 O4 Li2 Li1 . . . 1_664 11.5(3) ?
    B2 O4 Li2 Li3 . . . 2_765 -48.6(3) ?
    O1 Ga1 O4 B2 . . . . 42.2(2) ?
    O1 Ga1 O4 Li2 . . . . -140.21(19) ?
    O1 B1 O2 Ga1 . . . 1_455 -38.0(3) ?
    O1 B1 O2 Li2 . . . 2_656 86.5(3) ?
    O1 B1 O2 Li3 . . . 1_446 -166.5(2) ?
    O1 B1 O3 Li1 . . . . -143.3(3) ?
    O1 B1 O3 Li3 . . . 2_666 89.1(3) ?
    O1 B1 O3 Li3 . . . 1_546 -8.1(5) ?
    O2 Ga1 O1 B1 1_655 . . . 48.3(2) ?
    O2 Ga1 O1 Li2 1_655 . . 1_455 -138.71(18) ?
    O2 Ga1 O4 B2 1_655 . . . 166.3(2) ?
    O2 Ga1 O4 Li2 1_655 . . . -16.1(2) ?
    O2 B1 O1 Ga1 . . . . 165.44(16) ?
    O2 B1 O1 Li2 . . . 1_455 -5.9(4) ?
    O2 B1 O3 Li1 . . . . 38.4(4) ?
    O2 B1 O3 Li3 . . . 2_666 -89.2(3) ?
    O2 B1 O3 Li3 . . . 1_546 173.6(3) ?
    O3 B1 O1 Ga1 . . . . -13.0(3) ?
    O3 B1 O1 Li2 . . . 1_455 175.7(3) ?
    O3 B1 O2 Ga1 . . . 1_455 140.4(2) ?
    O3 B1 O2 Li2 . . . 2_656 -95.1(3) ?
    O3 B1 O2 Li3 . . . 1_446 12.0(3) ?
    O4 Ga1 O1 B1 . . . . 171.88(18) ?
    O4 Ga1 O1 Li2 . . . 1_455 -15.1(2) ?
    O4 B2 O5 Ga1 . . . 2_666 80.4(2) ?
    O4 B2 O5 Li1 . . . 1_564 -151.6(2) ?
    O4 B2 O5 Li2 . . . 1_455 -51.3(3) ?
    O4 B2 O6 Li1 . . . 2_656 78.0(3) ?
    O4 B2 O6 Li1 . . . 1_664 -23.9(4) ?
    O4 B2 O6 Li3 . . . . -149.0(3) ?
    O5 Ga1 O1 B1 2_666 . . . -70.85(19) ?
    O5 Ga1 O1 Li2 2_666 . . 1_455 102.13(18) ?
    O5 Ga1 O4 B2 2_666 . . . -69.7(2) ?
    O5 Ga1 O4 Li2 2_666 . . . 107.94(19) ?
    O5 B2 O4 Ga1 . . . . -3.7(3) ?
    O5 B2 O4 Li2 . . . . 178.8(2) ?
    O5 B2 O6 Li1 . . . 2_656 -100.3(3) ?
    O5 B2 O6 Li1 . . . 1_664 157.8(3) ?
    O5 B2 O6 Li3 . . . . 32.7(4) ?
    O6 B2 O4 Ga1 . . . . 177.91(18) ?
    O6 B2 O4 Li2 . . . . 0.4(4) ?
    O6 B2 O5 Ga1 . . . 2_666 -101.3(3) ?
    O6 B2 O5 Li1 . . . 1_564 26.8(3) ?
    O6 B2 O5 Li2 . . . 1_455 127.1(3) ?
    Li1 Ga1 O1 B1 2_657 . . . -37.0(2) ?
    Li1 Ga1 O1 Li2 2_657 . . 1_455 135.94(19) ?
    Li1 Ga1 O4 B2 2_657 . . . -105.3(2) ?
    Li1 Ga1 O4 Li2 2_657 . . . 72.3(2) ?
    Li1 B2 O4 Ga1 2_656 . . . -140.43(17) ?
    Li1 B2 O4 Li2 2_656 . . . 42.1(3) ?
    Li1 B2 O5 Ga1 2_656 . . 2_666 -149.04(15) ?
    Li1 B2 O5 Li1 2_656 . . 1_564 -21.0(3) ?
    Li1 B2 O5 Li2 2_656 . . 1_455 79.3(3) ?
    Li1 B2 O6 Li1 2_656 . . 1_664 -101.9(3) ?
    Li1 B2 O6 Li3 2_656 . . . 133.1(3) ?
    Li2 Ga1 O1 B1 2_756 . . . 76.7(2) ?
    Li2 Ga1 O1 B1 1_455 . . . -173.0(3) ?
    Li2 Ga1 O1 B1 2_766 . . . -98.1(2) ?
    Li2 Ga1 O1 B1 . . . . 142.1(2) ?
    Li2 Ga1 O1 Li2 . . . 1_455 -44.96(17) ?
    Li2 Ga1 O1 Li2 2_756 . . 1_455 -110.28(16) ?
    Li2 Ga1 O1 Li2 2_766 . . 1_455 74.9(2) ?
    Li2 Ga1 O4 B2 . . . . -177.6(3) ?
    Li2 Ga1 O4 B2 2_766 . . . -80.7(2) ?
    Li2 Ga1 O4 B2 2_756 . . . 130.6(2) ?
    Li2 Ga1 O4 B2 1_455 . . . 33.0(2) ?
    Li2 Ga1 O4 Li2 2_766 . . . 96.9(2) ?
    Li2 Ga1 O4 Li2 2_756 . . . -51.7(2) ?
    Li2 Ga1 O4 Li2 1_455 . . . -149.4(3) ?
    Li2 B1 O1 Ga1 2_656 . . . -145.49(15) ?
    Li2 B1 O1 Li2 2_656 . . 1_455 43.1(4) ?
    Li2 B1 O2 Ga1 2_656 . . 1_455 -124.5(2) ?
    Li2 B1 O2 Li3 2_656 . . 1_446 107.0(2) ?
    Li2 B1 O3 Li1 2_656 . . . -14.5(3) ?
    Li2 B1 O3 Li3 2_656 . . 1_546 120.7(3) ?
    Li2 B1 O3 Li3 2_656 . . 2_666 -142.1(2) ?
    Li2 B2 O4 Ga1 1_455 . . . -34.6(2) ?
    Li2 B2 O4 Li2 1_455 . . . 147.9(3) ?
    Li2 B2 O5 Ga1 1_455 . . 2_666 131.7(2) ?
    Li2 B2 O5 Li1 1_455 . . 1_564 -100.3(3) ?
    Li2 B2 O6 Li1 1_455 . . 1_664 -151.7(3) ?
    Li2 B2 O6 Li1 1_455 . . 2_656 -49.8(4) ?
    Li2 B2 O6 Li3 1_455 . . . 83.2(4) ?
    Li3 Ga1 O1 B1 1_546 . . . 16.7(2) ?
    Li3 Ga1 O1 Li2 1_546 . . 1_455 -170.3(2) ?
    Li3 Ga1 O4 B2 1_546 . . . 162.9(3) ?
    Li3 Ga1 O4 Li2 1_546 . . . -19.4(3) ?
    Li3 B1 O1 Ga1 2_666 . . . 33.9(2) ?
    Li3 B1 O1 Li2 2_666 . . 1_455 -137.4(3) ?
    Li3 B1 O2 Ga1 2_666 . . 1_455 94.3(2) ?
    Li3 B1 O2 Li2 2_666 . . 2_656 -141.2(2) ?
    Li3 B1 O2 Li3 2_666 . . 1_446 -34.2(3) ?
    Li3 B1 O3 Li1 2_666 . . . 127.6(3) ?
    Li3 B1 O3 Li3 2_666 . . 1_546 -97.2(3) ?
    Li3 B2 O4 Ga1 . . . . 139.9(3) ?
    Li3 B2 O4 Li2 . . . . -37.5(5) ?
    Li3 B2 O5 Ga1 . . . 2_666 -81.93(16) ?
    Li3 B2 O5 Li1 . . . 1_564 46.1(2) ?
    Li3 B2 O5 Li2 . . . 1_455 146.4(2) ?
    Li3 B2 O6 Li1 . . . 2_656 -133.1(3) ?
    Li3 B2 O6 Li1 . . . 1_664 125.1(4) ?
_shelx_hkl_file
;
   0   0  -1 2118.94   22.66
   0   0  -1 2069.41   19.32
   0   0   2   63.53    3.81
   0   0  -2   52.22    4.52
   0   0   2   58.03    4.51
   0   0   3 1780.53   31.84
   0   0  -3 1819.29   32.84
   0   0   3 1778.53   26.91
   0   0   4 2411.66   36.40
   0   0  -4 2323.73   44.56
   0   0   4 2354.59   42.91
   0   0   5 1048.89   25.82
   0   0   5 1032.22   31.39
   0   0  -5 1053.78   32.84
   0   0   6 2632.96   56.46
   0   0  -6 2509.22   57.28
   0   0   6 2485.89   45.89
   0   0   7   -3.01    3.97
   0   0  -7    8.77    4.81
   0   0   7    1.48    2.72
   0   0   8 1140.80   44.05
   0   0  -8 1117.72   45.29
   0   0  -9 1015.73   46.73
   0   0   9  931.38   44.04
   0   0  10  376.17   30.47
   0   0 -10  391.46   32.21
   0   1 -10   99.59   17.22
   0  -1   9    5.31    4.98
   0   1  -9   25.97    9.60
   0   1  -8  303.50   24.77
   0  -1   8  315.75   22.55
   0  -1   7 1021.47   37.75
   0   1  -7 1011.11   41.02
   0  -1   7  923.01   31.60
   0  -1   6  784.28   25.83
   0  -1   6  735.06   28.98
   0   1  -6  736.09   31.68
   0  -1   5   79.35    7.88
   0  -1   5   68.29    7.97
   0   1  -5   76.02    8.91
   0  -1   4  177.86   10.77
   0   1  -4  167.51   12.37
   0  -1   4  176.07   11.16
   0  -1   3 1500.31   28.89
   0   1  -3 1548.28   34.23
   0  -1   3 1471.52   28.58
   0  -1   2 2530.72   33.42
   0   1  -2 2581.07   39.59
   0  -1   2 2542.20   34.45
   0  -1   1 2043.33   27.71
   0   1  -1 2060.98   29.47
   0   1  -1 2063.24   24.61
   0  -1   0   91.49    5.34
   0   1   0   81.04    4.30
   0   1   0   81.05    3.66
   0   1   1 1005.27   18.71
   0  -1  -1 1018.57   15.74
   0  -1  -1  982.52   18.15
   0   1   2 2537.75   36.67
   0  -1  -2 2485.29   32.04
   0  -1  -2 2538.81   31.53
   0  -1  -3 1484.34   28.44
   0  -1  -3 1560.24   25.70
   0   1   3 1539.41   31.60
   0   1   4  493.76   19.94
   0  -1  -4  463.54   18.13
   0  -1  -4  501.00   15.76
   0  -1  -5    4.97    2.96
   0   1   5    3.05    2.59
   0  -1  -5    0.64    2.17
   0  -1  -6  390.41   21.47
   0  -1  -6  367.63   17.14
   0   1   6  450.80   23.30
   0  -1  -7  762.92   32.34
   0  -1  -7  647.78   23.96
   0   1   7  775.31   33.65
   0   1   8  621.62   32.90
   0  -1  -8  604.47   31.56
   0   1   9   49.10   10.69
   0  -1  -9   71.38   12.27
   0   1  10   63.61   13.93
   0  -1 -11  135.02   19.83
   0   1  11  111.57   20.08
   0   2  -9  392.97   31.14
   0  -2   8  375.08   25.04
   0   2  -8  403.69   29.31
   0  -2   7  346.96   21.84
   0   2  -7  323.02   24.19
   0  -2   7  285.90   18.55
   0   2  -6  166.88   15.85
   0  -2   6  183.64   14.47
   0  -2   6  158.62   13.11
   0  -2   5 1419.50   36.76
   0  -2   5 1369.36   36.41
   0   2  -5 1410.33   43.66
   0  -2   4 5815.03   76.43
   0  -2   4 5871.00   72.85
   0   2  -4 5911.38   87.43
   0   2  -3 1081.12   31.91
   0  -2   3 1042.75   27.99
   0  -2   3 1089.77   25.98
   0  -2   2  294.01   13.77
   0  -2   2  294.80   11.98
   0   2  -2  302.62   14.92
   0   2  -1 2656.10   41.88
   0  -2   1 2633.55   41.80
   0   2  -1 2598.59   34.23
   0   2   0  142.01    6.78
   0  -2   0  167.00    9.82
   0   2   0  149.91    8.15
   0   2   1 3209.53   37.98
   0   2   1 3234.64   40.69
   0  -2  -1 3167.05   46.25
   0  -2  -2 9999.00   96.70
   0   2   3   62.78    7.68
   0  -2  -3   65.99    6.52
   0  -2  -3   60.17    6.29
   0  -2  -4 1023.59   26.76
   0   2   4  948.42   31.10
   0  -2  -4  939.07   25.62
   0  -2  -5 4788.02   68.47
   0   2   5 4783.52   79.14
   0  -2  -5 4843.17   65.92
   0  -2  -6  481.37   22.94
   0  -2  -6  461.54   19.55
   0   2   6  435.54   24.41
   0  -2  -7   -0.88    3.03
   0   2   7    1.98    4.84
   0  -2  -7    5.32    3.88
   0  -2  -8   11.47    5.99
   0   2   8    9.95    6.75
   0  -2  -9  399.21   27.27
   0   2   9  323.90   28.20
   0   2  10  530.97   38.11
   0  -2 -10  493.98   34.98
   0  -2 -11  224.44   25.22
   0   2  11  237.39   28.17
   0   3  -9   17.01    9.35
   0   3  -8   98.64   15.44
   0   3  -7  406.16   29.03
   0   3  -6  724.74   36.24
   0  -3   6  716.94   29.37
   0  -3   6  733.29   31.31
   0   3  -5  605.59   31.27
   0  -3   5  555.11   26.07
   0  -3   5  557.86   23.47
   0  -3   4    7.91    2.70
   0  -3   4    7.44    4.26
   0   3  -4    6.70    4.45
   0  -3   3 1000.17   31.55
   0   3  -3 1009.93   34.34
   0  -3   3 1025.10   27.02
   0   3  -2 1702.08   32.53
   0   3  -2 1681.23   41.10
   0  -3   2 1664.39   40.09
   0   3  -1  805.30   26.30
   0  -3   1  824.99   27.41
   0   3  -1  853.87   21.20
   0   3   0  109.43    8.36
   0  -3   0  115.81   10.19
   0   3   0  103.75    7.04
   0  -3  -1    9.26    3.09
   0   3   1    9.75    2.47
   0   3   1    6.67    1.81
   0  -3  -2  652.26   24.82
   0   3   2  680.98   22.48
   0  -3  -3 2026.32   37.80
   0  -3  -3 2042.45   45.09
   0   3   3 2047.25   44.95
   0  -3  -4 1161.52   30.11
   0   3   4 1121.09   36.45
   0  -3  -4 1102.19   33.30
   0   3   5    3.87    4.59
   0  -3  -5    2.83    3.18
   0  -3  -5    5.79    3.76
   0  -3  -6  398.69   21.31
   0   3   6  388.43   26.13
   0  -3  -6  362.89   20.73
   0  -3  -7  511.91   25.21
   0   3   7  507.27   31.44
   0  -3  -7  554.31   26.99
   0  -3  -8  340.68   22.55
   0   3   8  282.80   25.48
   0   3   9   45.29   12.10
   0  -3  -9   60.70   10.92
   0   3  10   -3.05    6.52
   0  -3 -10   12.68    8.14
   0   3  11  118.51   20.70
   0   4  -8  492.49   36.19
   0   4  -7  345.81   28.94
   0   4  -6   30.61    9.27
   0  -4   6   14.96    5.92
   0   4  -5  180.58   18.28
   0  -4   5  173.23   15.69
   0   4  -4   67.45   10.20
   0  -4   4   46.84    7.76
   0  -4   4   65.53    7.95
   0  -4   3 1279.36   41.21
   0   4  -3 1342.57   43.78
   0  -4   3 1255.65   32.65
   0   4  -2 1006.74   36.01
   0   4  -2 1011.46   27.29
   0  -4   2 1018.30   36.17
   0   4  -1    5.83    3.26
   0   4  -1    5.29    3.35
   0  -4   1    0.07    3.07
   0  -4   0  758.78   30.77
   0   4   0  789.01   23.06
   0   4   0  793.39   27.46
   0   4   1 3767.40   59.37
   0  -4  -1 3674.99   70.40
   0   4   1 3820.25   56.04
   0   4   2   15.81    3.88
   0   4   2   16.47    4.27
   0  -4  -2   13.92    5.13
   0   4   3  179.15   13.79
   0   4   3  184.84   11.72
   0  -4  -3  200.03   16.16
   0  -4  -4   27.06    5.33
   0  -4  -4   27.67    5.62
   0   4   4   40.02    8.18
   0   4   5  561.05   29.40
   0  -4  -5  512.06   23.69
   0  -4  -5  579.00   28.05
   0   4   6  534.30   30.51
   0  -4  -6  479.76   24.04
   0  -4  -6  545.01   27.71
   0  -4  -7  722.92   31.63
   0   4   7  676.06   36.64
   0  -4  -7  748.46   33.39
   0   4   8  131.20   17.80
   0  -4  -8  128.24   15.28
   0  -4  -8  128.71   14.42
   0   4   9  221.90   24.55
   0  -4  -9  180.08   19.25
   0   4  10  110.23   18.41
   0   4  11   70.86   17.82
   0   5  -7  333.32   30.28
   0   5  -6  481.73   34.28
   0  -5   6  387.90   27.55
   0  -5   5  131.93   15.69
   0   5  -5  152.26   19.13
   0  -5   4   14.21    6.07
   0   5  -4    9.69    6.28
   0   5  -3   36.57    9.25
   0  -5   3   31.72    7.22
   0  -5   2  554.08   30.09
   0   5  -2  534.61   29.06
   0   5  -2  518.61   21.20
   0   5  -1 1226.39   41.66
   0  -5   1 1180.64   43.59
   0   5  -1 1243.95   32.55
   0  -5   0  492.48   27.92
   0   5   0  500.38   20.93
   0   5   0  524.49   25.20
   0   5   1   51.09    7.18
   0  -5  -1   53.81    9.49
   0   5   1   57.35    8.30
   0  -5  -2  775.13   35.23
   0   5   2  811.39   29.28
   0   5   2  780.52   27.92
   0   5   3  653.47   25.08
   0   5   3  640.85   27.98
   0  -5  -3  684.45   33.66
   0   5   4  287.86   20.50
   0  -5  -4  321.62   23.17
   0   5   4  312.38   17.88
   0  -5  -5   82.09   11.83
   0   5   5  100.59   13.70
   0  -5  -5   75.95   10.30
   0   5   6    6.98    4.27
   0  -5  -6    6.08    5.06
   0  -5  -6   10.22    6.08
   0  -5  -7  395.63   25.19
   0  -5  -7  511.00   29.93
   0   5   7  469.78   31.48
   0  -5  -8  601.57   33.88
   0   5   8  567.79   37.27
   0   5   9  165.77   21.29
   0   5  10   14.91    9.11
   0   6  -5   16.87    8.91
   0  -6   5   11.06    7.07
   0   6  -4  625.81   38.12
   0  -6   4  631.29   37.07
   0   6  -3  310.09   25.34
   0  -6   3  302.77   24.90
   0   6  -2    1.82    4.85
   0  -6   2    7.20    7.77
   0  -6   1   10.31    4.54
   0   6  -1   -0.71    4.39
   0   6   0  226.83   19.09
   0  -6   0  250.08   22.17
   0   6   0  253.76   16.36
   0   6   1  156.45   14.78
   0  -6  -1  178.15   18.90
   0   6   1  184.63   14.52
   0  -6  -2  566.22   33.64
   0   6   2  514.29   25.68
   0   6   2  570.25   26.48
   0   6   3  142.31   13.25
   0  -6  -3  149.08   17.15
   0   6   3  135.10   14.06
   0   6   4  625.52   26.72
   0   6   4  641.21   31.93
   0  -6  -4  737.22   38.24
   0   6   5  158.45   17.43
   0  -6  -5  149.95   18.37
   0  -6  -6  531.00   33.06
   0   6   6  524.80   32.74
   0  -6  -7   10.59    6.75
   0   6   7    6.38    4.77
   0   6   8   -8.06    6.86
   0  -6  -8    9.36    7.84
   0   6   9   42.53   12.09
   0   6  10  318.63   33.62
   0  -7   4   94.77   17.12
   0  -7   3   55.70   13.03
   0   7  -3   60.53   13.73
   0   7  -2  324.47   27.55
   0  -7   2  360.01   29.63
   0   7  -1  241.40   22.81
   0  -7   1  243.56   24.83
   0  -7   0  120.98   17.22
   0   7   0   85.96   14.15
   0   7   1   25.85    7.54
   0  -7  -1   38.41    9.98
   0   7   2   20.57    6.32
   0  -7  -2    9.37    6.39
   0   7   3  438.56   26.59
   0  -7  -3  412.78   31.54
   0   7   4  664.08   35.24
   0  -7  -4  741.01   42.83
   0   7   5  138.60   17.36
   0  -7  -5  189.94   21.92
   0   7   6   26.48    8.51
   0  -7  -6   45.65   12.65
   0  -7  -7  212.70   22.54
   0   7   7  199.65   23.31
   0   7   8  184.63   23.69
   0   7   9  124.92   20.86
   0  -8   1   10.31    9.06
   0  -8   0  216.83   24.93
   0  -8  -1  226.78   25.16
   0  -8  -2  261.90   26.63
   0  -8  -3    7.44    7.63
   0  -8  -4   -6.72    7.45
   0   8   5  296.66   25.85
   0  -8  -5  210.98   24.77
   0  -8  -6  427.93   35.94
   0   8   6  355.68   30.72
   0  -8  -7   41.58   12.93
   0   8   7   26.89   10.38
   1  -8  -6   11.79    9.79
   1  -8  -5   18.14    9.95
   1  -8  -4   85.65   16.77
   1  -8  -3  547.59   39.02
   1  -8  -2  135.39   19.15
   1  -8  -1    1.16    5.76
   1  -8   0  414.89   34.67
   1  -8   1  194.58   24.58
  -1   7   9   22.42   11.42
  -1   7   8   80.16   16.49
  -1   7   7   -7.66    6.69
   1  -7  -6  304.95   26.63
  -1   7   6  277.08   25.06
  -1   7   5  254.66   21.98
   1  -7  -5  258.64   24.86
   1  -7  -4  131.54   19.22
  -1   7   4  144.99   15.49
  -1   7   4  144.83   17.22
  -1   7   3    3.85    4.25
   1  -7  -3    6.30    4.42
  -1   7   2   12.97    6.86
   1  -7  -2   10.60    6.35
   1  -7  -1  228.78   23.18
  -1   7   1  188.96   19.74
   1  -7   0  436.49   32.21
  -1   7   0  399.66   28.90
  -1   7  -1  112.97   16.49
   1  -7   1  122.13   17.19
  -1   7  -2    5.11    7.25
   1  -7   2   14.77    7.34
  -1   7  -3  186.84   22.64
   1  -7   3  186.31   22.04
  -1   7  -4  178.37   23.48
   1  -7   4  168.58   21.42
  -1   6  10   -3.32    6.93
  -1   6   9   11.47    7.67
  -1   6   8  343.84   30.09
   1  -6  -7  591.34   34.19
   1  -6  -7  671.37   35.59
  -1   6   7  637.45   38.25
  -1   6   6  757.28   38.92
   1  -6  -6  758.93   38.08
   1  -6  -6  722.71   37.42
  -1   6   5   59.23   10.97
   1  -6  -5   52.77   11.12
  -1   6   5   69.00   10.10
  -1   6   4 1086.66   41.64
   1  -6  -4 1073.22   45.42
  -1   6   4 1074.84   39.65
   1  -6  -3  523.89   31.60
  -1   6   3  591.34   26.98
  -1   6   3  620.34   30.69
  -1   6   2  538.87   29.02
   1  -6  -2  535.20   31.90
  -1   6   2  469.87   21.87
  -1   6   1   68.39   11.39
   1  -6  -1   72.19   12.68
   1  -6   0   39.25    9.32
  -1   6   0   32.81    8.60
  -1   6  -1  382.47   26.89
   1  -6   1  374.94   27.56
   1  -6   2 1841.87   62.65
  -1   6  -2 1835.77   61.64
  -1   6  -3  144.92   18.12
   1  -6   3  115.49   15.61
  -1   6  -4    0.32    4.98
   1  -6   4   16.79    7.53
   1  -6   5  266.99   25.67
  -1   6  -5  320.79   29.50
  -1   5  10  191.57   25.79
  -1   5   9  253.46   27.49
   1  -5  -9  253.52   24.25
  -1   5   8   47.76   12.05
   1  -5  -8   76.63   12.57
   1  -5  -7   39.28    9.61
  -1   5   7   53.24   11.31
   1  -5  -7   37.58    8.63
   1  -5  -6  109.80   13.64
   1  -5  -6  113.90   13.34
  -1   5   6  103.48   14.80
   1  -5  -5  860.90   36.87
  -1   5   5  784.70   36.09
   1  -5  -5  848.30   36.31
  -1   5   4  623.34   29.93
   1  -5  -4  539.36   28.88
   1  -5  -4  543.57   28.92
  -1   5   3   75.39    9.17
  -1   5   3   73.33    9.90
   1  -5  -3   58.69    9.40
   1  -5  -2  150.28   15.49
  -1   5   2  141.00   11.39
  -1   5   2  133.58   13.27
  -1   5   1  858.09   33.96
  -1   5   1  906.25   25.48
   1  -5  -1  979.76   38.73
  -1   5   0  479.17   26.48
   1  -5   0  474.52   27.23
  -1   5  -1  499.95   27.31
   1  -5   1  519.06   28.90
  -1   5  -2   37.73    8.56
   1  -5   2   42.22    8.90
  -1   5  -3  172.30   17.70
   1  -5   3  169.81   17.35
   1  -5   4  743.66   36.96
  -1   5  -4  778.17   39.97
   1  -5   5  477.73   31.13
  -1   5  -5  486.83   33.45
   1  -5   6   42.74   11.54
  -1   5  -6   55.62   12.49
  -1   5  -7   11.85    8.18
  -1   4  11  423.17   39.80
   1  -4 -10  499.28   35.94
  -1   4  10  487.06   38.73
   1  -4  -9  170.26   19.66
  -1   4   9  166.25   21.73
  -1   4   8  352.89   29.02
   1  -4  -8  383.85   27.94
  -1   4   7 1128.84   47.89
   1  -4  -7 1117.91   45.31
  -1   4   6  506.99   30.53
   1  -4  -6  553.14   28.37
   1  -4  -6  580.90   26.37
   1  -4  -5  141.81   14.24
   1  -4  -5  151.82   13.49
  -1   4   5  151.40   16.08
  -1   4   4   12.64    4.69
   1  -4  -4    4.38    3.09
   1  -4  -4    5.36    3.94
  -1   4   3 2459.57   51.55
   1  -4  -3 2253.45   53.32
   1  -4  -3 2378.18   54.06
   1  -4  -2 3824.89   69.64
  -1   4   2 3736.39   66.22
  -1   4   2 3844.22   58.59
  -1   4   1 1114.19   35.08
   1  -4  -1 1146.46   37.05
  -1   4   1 1124.74   25.66
  -1   4   0   34.14    6.17
   1  -4   0   31.41    6.30
  -1   4   0   32.63    3.82
   1  -4   1 1754.09   47.40
  -1   4  -1 1775.77   47.26
  -1   4  -2  954.06   36.21
   1  -4   2  932.81   35.41
   1  -4   3  995.73   37.70
  -1   4  -3 1073.95   40.69
   1  -4   4  634.01   31.34
  -1   4  -4  684.08   34.06
  -1   4  -5   88.05   13.45
   1  -4   5   99.32   13.15
   1  -4   6  160.34   17.34
  -1   4  -6  150.13   17.98
   1  -4   7 1150.39   48.07
  -1   4  -7 1185.63   53.81
  -1   4  -8  333.32   30.02
  -1   3  11   12.31   10.63
   1  -3 -11   -2.66    9.48
  -1   3  10  225.10   25.36
   1  -3 -10  243.20   24.87
   1  -3  -9  661.92   37.51
  -1   3   9  655.47   39.56
  -1   3   8  347.02   26.82
   1  -3  -8  394.79   26.65
   1  -3  -7   17.99    6.15
  -1   3   7   38.79    8.50
   1  -3  -6  506.28   27.24
  -1   3   6  508.91   27.49
   1  -3  -6  544.22   21.62
   1  -3  -5 1139.88   38.53
  -1   3   5 1168.12   38.47
   1  -3  -5 1168.27   31.70
   1  -3  -4  821.15   30.02
  -1   3   4  812.06   29.13
   1  -3  -4  694.26   24.42
  -1   3   3 1366.00   35.55
   1  -3  -3 1427.38   37.80
   1  -3  -3 1398.10   34.98
   1  -3  -2    4.48    3.53
  -1   3   2    3.90    2.49
   1  -3  -2    4.53    2.13
  -1   3   1  986.32   22.08
  -1   3   1  944.52   28.63
   1  -3  -1 1018.81   29.75
  -1   3   0 3741.81   37.59
  -1   3   0 3718.06   60.12
   1  -3   0 3878.54   61.34
  -1   3  -1 1580.88   38.80
   1  -3   1 1561.07   38.27
  -1   3  -2   14.34    3.95
   1  -3   2   13.49    3.77
  -1   3  -3   87.12   10.24
   1  -3   3   73.71    9.23
  -1   3  -4  505.54   26.63
   1  -3   4  520.64   25.53
   1  -3   5  900.70   35.27
  -1   3  -5  934.18   38.56
  -1   3  -6  740.59   36.86
   1  -3   6  732.92   34.52
  -1   3  -7   12.66    6.44
   1  -3   7   13.21    6.50
  -1   3  -8  257.55   24.52
  -1   3  -9  388.14   32.46
  -1   2  11  459.16   38.61
   1  -2 -11  435.13   35.22
   1  -2 -10   64.02   13.78
  -1   2  10   90.55   16.70
  -1   2   9  279.99   25.01
   1  -2  -9  255.91   23.58
  -1   2   8    8.54    6.45
   1  -2  -8   -1.12    4.07
  -1   2   7 1279.56   45.16
   1  -2  -7 1386.94   45.75
  -1   2   6 1502.35   44.88
   1  -2  -6 1513.69   44.97
  -1   2   5 2027.48   48.61
   1  -2  -5 2104.09   34.70
   1  -2  -5 2136.04   49.86
  -1   2   4  165.07   12.48
   1  -2  -4  166.54   12.73
   1  -2  -4  159.64    8.90
   1  -2  -3  992.86   29.74
  -1   2   3  939.31   26.12
   1  -2  -3  909.23   22.46
  -1   2   2  968.66   23.28
   1  -2  -2 1050.63   23.54
   1  -2  -2  998.12   27.58
   1  -2  -1 4239.80   59.29
  -1   2   1 4233.03   46.00
   1  -2  -1 4345.79   53.69
  -1   2   0  830.84   23.37
   1  -2   0  816.06   22.17
  -1   2   0  824.45   12.42
  -1   2  -1  139.28    9.86
   1  -2   1  131.97    9.51
  -1   2  -2  746.73   24.57
   1  -2   2  668.91   12.42
   1  -2   2  689.02   22.78
   1  -2   3 4661.92   49.88
  -1   2  -3 4662.69   72.46
   1  -2   3 4523.64   68.09
   1  -2   4  357.75   14.69
  -1   2  -4  353.21   20.27
   1  -2   4  342.13   18.75
  -1   2  -5  254.24   18.34
   1  -2   5  244.60   16.87
   1  -2   5  233.50   14.53
   1  -2   6  310.73   18.32
  -1   2  -6  310.14   22.13
   1  -2   6  332.92   20.97
  -1   2  -7  514.61   30.48
   1  -2   7  524.03   28.02
   1  -2   8  147.43   16.63
  -1   2  -8  148.55   17.49
  -1   2  -9  315.40   27.71
   1  -1 -11    8.59    9.11
  -1   1  11    3.04    9.96
   1  -1 -10  239.00   24.41
  -1   1  10  234.05   24.14
  -1   1   9  385.82   28.74
   1  -1  -9  396.39   29.90
  -1   1   8  688.22   35.29
   1  -1  -8  714.90   36.20
  -1   1   7  529.55   28.33
   1  -1  -7  538.82   29.70
  -1   1   6   -0.09    3.52
   1  -1  -6   -0.24    3.37
   1  -1  -5 1024.49   33.73
  -1   1   5 1050.77   33.11
  -1   1   4 4763.89   68.08
   1  -1  -4 4864.15   70.89
  -1   1   3 1157.48   27.73
   1  -1  -3 1203.03   16.09
   1  -1  -3 1240.91   30.44
  -1   1   2    3.64    1.62
   1  -1  -2   -0.57    1.77
   1  -1  -2    2.89    1.09
  -1   1   1  105.29    5.60
   1  -1  -1  111.84    5.53
   1  -1  -1  109.75    7.91
  -1   1   0 1252.51   15.50
   1  -1   0 1403.18   23.17
   1  -1   1 2608.31   38.05
  -1   1  -1 2661.87   38.30
   1  -1   2 4271.01   44.18
   1  -1   2 4534.36   56.50
  -1   1  -2 4546.78   57.05
  -1   1  -3    6.36    2.21
   1  -1   3   10.97    2.48
   1  -1   3    5.29    2.52
   1  -1   4 1711.38   35.23
   1  -1   4 1663.74   38.95
  -1   1  -4 1663.16   40.37
   1  -1   5 1884.12   44.92
   1  -1   5 1893.86   42.63
  -1   1  -5 1841.32   46.60
   1  -1   6  452.91   22.65
   1  -1   6  476.36   23.75
  -1   1  -6  465.84   25.34
   1  -1   7   52.42    8.41
  -1   1  -7   58.48    9.80
   1  -1   7   53.32    9.08
   1  -1   8    1.64    4.25
  -1   1  -8    4.23    5.77
   1  -1   8    7.87    6.41
  -1   1  -9  202.40   21.58
  -1   1 -10  536.22   37.76
  -1   0  10  409.21   31.68
   1   0 -10  431.34   34.21
  -1   0   9  236.67   22.67
   1   0  -9  213.78   22.78
  -1   0   8  189.59   18.49
   1   0  -8  175.78   19.10
   1   0  -7   44.87    8.74
  -1   0   7   47.24    7.96
  -1   0   6 1294.94   40.58
   1   0  -6 1309.73   42.70
  -1   0   5  537.07   23.60
   1   0  -5  528.22   24.37
  -1   0   4  251.45   14.47
  -1   0   4  195.19    5.84
   1   0  -4  259.79   15.35
  -1   0   3  154.38   10.05
   1   0  -3  183.30   11.58
  -1   0   2 3029.41   43.06
   1   0  -2 3087.58   44.12
   1   0  -1 1071.18   21.47
   1   0  -1 1017.09   13.41
   1   0   0 1032.87   18.52
   1   0   0 1022.90   17.93
   1   0   0  973.80   16.51
  -1   0  -1  220.21    7.84
   1   0   1  222.85    9.09
   1   0   1  218.94    7.58
  -1   0  -2 1851.19   29.19
   1   0   2 1875.53   31.82
   1   0   2 1962.31   30.37
   1   0   3   71.28    6.46
   1   0   3   72.33    7.34
  -1   0  -3   69.33    6.19
   1   0   4  704.10   24.62
  -1   0  -4  661.97   22.72
   1   0   4  670.67   23.02
   1   0   5  267.07   15.53
  -1   0  -5  257.69   15.72
   1   0   5  250.12   16.44
   1   0   6  176.86   14.05
   1   0   6  193.79   15.81
  -1   0  -6  163.75   14.63
   1   0   7   32.19    7.99
   1   0   7   20.78    5.58
  -1   0  -7   29.50    6.28
   1   0   8  963.36   42.79
  -1   0  -8  919.58   40.71
   1   0   8  966.60   37.17
  -1   0  -9   34.90    9.76
   1   0   9   50.12   11.47
  -1   0 -10  -12.17    9.68
   1   1 -10   15.15    9.29
   1   1  -9  489.38   34.91
  -1  -1   9  479.63   32.05
  -1  -1   8  995.82   42.43
   1   1  -8  974.32   45.21
  -1  -1   7  316.67   22.04
   1   1  -7  279.86   22.09
  -1  -1   6    9.88    4.79
   1   1  -6   10.02    5.36
  -1  -1   5  169.27    9.07
   1   1  -5  172.00   14.74
  -1  -1   5  165.00   12.81
   1   1  -4  450.71   21.23
  -1  -1   4  466.05   20.43
  -1  -1   4  479.02   14.18
  -1  -1   3 2169.38   42.15
  -1  -1   3 2142.14   29.42
   1   1  -3 2159.84   42.73
   1   1  -2 4528.86   57.25
   1   1  -1   64.41    5.11
  -1  -1   1   72.89    5.48
   1   1  -1   66.00    5.73
   1   1   0 3058.00   31.36
   1   1   0 3057.09   39.56
  -1  -1   0 3174.48   39.00
  -1  -1  -1 4412.00   50.67
   1   1   1 4304.21   49.28
  -1  -1  -2  401.71    9.22
   1   1   2  419.56   15.50
  -1  -1  -2  427.09   15.45
   1   1   3    8.13    2.67
  -1  -1  -3    9.23    2.31
   1   1   3    8.26    3.38
   1   1   4   22.71    4.29
  -1  -1  -4   26.29    4.07
   1   1   4   26.19    5.02
  -1  -1  -5  856.93   26.09
   1   1   5  886.93   33.29
   1   1   5  827.30   26.60
  -1  -1  -6 1802.98   44.10
   1   1   6 1965.53   54.74
   1   1   7  861.78   38.55
  -1  -1  -7  772.38   30.81
  -1  -1  -8   32.41    7.55
   1   1   8   33.15    8.89
  -1  -1  -8   41.98    8.44
   1   1   9  494.75   34.10
  -1  -1  -9  431.43   29.43
   1   1  10  270.77   26.98
  -1  -1 -10  367.16   28.13
   1   2  -9   37.82   12.02
  -1  -2   8   33.06    8.62
   1   2  -8   25.87    8.16
   1   2  -7  325.70   24.94
  -1  -2   7  336.89   23.26
  -1  -2   6  785.28   26.09
  -1  -2   6  849.24   33.80
   1   2  -6  859.86   38.06
  -1  -2   5  170.87   13.58
   1   2  -5  158.20   14.43
  -1  -2   5  168.42   11.03
   1   2  -4  498.96   23.89
  -1  -2   4  469.33   17.96
  -1  -2   4  508.01   22.98
  -1  -2   3  950.87   29.20
  -1  -2   3  925.39   24.71
   1   2  -3  910.67   29.52
   1   2  -2  588.09   20.97
   1   2  -2  601.06   21.16
  -1  -2   2  634.42   20.38
   1   2  -1  885.49   24.01
   1   2  -1  842.71   22.00
  -1  -2   1  913.31   24.73
   1   2   0  521.46   13.77
   1   2   0  547.16   17.54
  -1  -2   0  501.08   18.60
   1   2   1  858.02   22.35
  -1  -2  -1  839.72   24.35
   1   2   2  164.03   10.73
  -1  -2  -2  144.60   10.37
  -1  -2  -3  915.69   27.54
  -1  -2  -3  959.19   16.86
   1   2   3  849.38   28.13
   1   2   4 1463.70   40.71
  -1  -2  -4 1433.84   36.36
  -1  -2  -4 1488.87   27.38
  -1  -2  -5   21.86    4.28
   1   2   5   22.32    5.90
  -1  -2  -5   17.33    4.64
  -1  -2  -6   27.76    5.32
   1   2   6   37.54    8.60
  -1  -2  -6   18.13    4.86
  -1  -2  -7  953.10   35.61
   1   2   7 1009.02   43.33
  -1  -2  -7 1040.19   34.77
  -1  -2  -8  347.64   22.13
   1   2   8  367.66   27.46
  -1  -2  -8  296.11   21.81
   1   2   9    7.39    4.61
  -1  -2  -9   12.54    5.98
  -1  -2 -10   33.21    9.62
   1   2  10   41.97   13.47
   1   2  11   97.00   18.64
   1   3  -9   60.07   15.65
   1   3  -8   90.15   15.48
  -1  -3   7  504.29   29.30
   1   3  -7  534.89   34.06
  -1  -3   6  304.18   20.61
   1   3  -6  336.37   25.19
   1   3  -5   35.62    7.54
  -1  -3   5   56.61    8.93
  -1  -3   5   33.75    5.83
  -1  -3   4  976.34   31.26
   1   3  -4 1041.78   37.68
  -1  -3   4 1036.83   34.30
   1   3  -3 1454.10   41.42
  -1  -3   3 1372.12   36.94
  -1  -3   3 1479.44   39.08
   1   3  -2   50.22    6.36
   1   3  -2   52.46    7.12
  -1  -3   2   38.79    6.09
  -1  -3   1   10.92    2.55
   1   3  -1   11.08    3.30
   1   3  -1   11.47    3.37
   1   3   0    2.41    1.78
  -1  -3   0    5.24    3.03
   1   3   0    6.31    2.48
   1   3   1 1027.00   28.33
   1   3   1 1092.69   20.63
  -1  -3  -1 1026.90   32.32
   1   3   2 2233.15   26.36
   1   3   2 2370.06   46.22
  -1  -3  -2 2310.71   50.72
   1   3   3 1411.37   38.87
  -1  -3  -3 1464.99   40.79
  -1  -3  -4  327.68   20.18
   1   3   4  363.85   21.23
  -1  -3  -4  385.16   13.20
  -1  -3  -5 1419.18   30.91
   1   3   5 1375.55   45.01
  -1  -3  -5 1271.00   40.21
   1   3   6  775.24   35.30
  -1  -3  -6  725.46   31.15
  -1  -3  -6  784.11   25.65
   1   3   7  256.83   22.69
  -1  -3  -7  243.89   19.47
  -1  -3  -7  269.00   17.21
  -1  -3  -8   53.77    8.62
   1   3   8   76.26   13.79
  -1  -3  -8   55.72    9.83
  -1  -3  -9   19.62    6.61
   1   3   9   20.56    9.84
   1   3  10  405.31   33.91
   1   3  11  463.68   38.43
   1   4  -8   -1.38    7.03
   1   4  -7  222.39   22.58
   1   4  -6  288.17   24.71
  -1  -4   5 1315.95   42.19
   1   4  -5 1444.70   52.53
  -1  -4   5 1365.41   44.87
   1   4  -4   30.11    7.56
  -1  -4   4   28.17    5.93
  -1  -4   4   10.91    4.74
   1   4  -3  165.71   15.52
  -1  -4   3  178.29   15.32
   1   4  -2  635.83   27.47
   1   4  -2  641.06   25.52
  -1  -4   2  607.14   27.86
  -1  -4   1 2115.03   53.69
   1   4  -1 2134.98   47.60
   1   4  -1 2115.27   46.30
  -1  -4   0  355.88   21.57
   1   4   0  381.18   17.54
   1   4   0  388.18   18.84
   1   4   1  199.77   13.83
   1   4   1  193.26   11.01
  -1  -4  -1  175.11   15.44
   1   4   2  768.89   19.17
   1   4   2  732.29   27.61
  -1  -4  -2  772.38   33.02
  -1  -4  -3 2924.14   65.15
   1   4   3 2659.12   58.13
  -1  -4  -4  679.70   31.94
   1   4   4  667.04   30.53
  -1  -4  -5  209.36   18.23
   1   4   5  223.57   18.91
   1   4   6   32.85    8.96
  -1  -4  -6   15.42    4.64
  -1  -4  -6   22.97    7.10
  -1  -4  -7  467.90   28.72
   1   4   7  483.79   31.89
  -1  -4  -8  351.99   26.40
   1   4   8  327.12   28.20
   1   4   9  803.01   46.83
  -1  -4  -9  758.22   38.93
   1   4  10   14.27   10.07
   1   4  11   50.06   14.12
   1   5  -7  182.19   23.38
   1   5  -6    1.47    8.44
  -1  -5   5    4.92    5.35
   1   5  -5    2.71    5.81
   1   5  -4   98.35   14.39
  -1  -5   4   65.76   10.57
  -1  -5   4   82.10   12.09
  -1  -5   3  323.95   20.95
  -1  -5   3  345.62   23.68
   1   5  -3  377.43   25.73
   1   5  -2  915.33   36.60
   1   5  -2  923.71   33.00
  -1  -5   2  876.69   37.84
  -1  -5   1  295.59   22.15
   1   5  -1  303.00   19.74
   1   5  -1  308.03   18.75
   1   5   0  445.49   21.93
   1   5   0  474.77   23.21
  -1  -5   0  413.54   26.37
   1   5   1  885.84   28.85
  -1  -5  -1  896.39   38.66
   1   5   1  913.37   32.85
   1   5   2  710.25   30.11
   1   5   2  642.24   22.02
  -1  -5  -2  736.07   34.87
  -1  -5  -3  149.23   16.06
   1   5   3  145.02   14.57
   1   5   4   22.24    7.18
  -1  -5  -4   19.18    6.78
  -1  -5  -5   38.59    9.97
   1   5   5   35.39    8.49
   1   5   6  879.57   41.24
  -1  -5  -6  900.37   41.23
  -1  -5  -7  790.80   41.04
   1   5   7  777.60   41.44
   1   5   8  107.56   17.40
  -1  -5  -8  125.13   16.60
   1   5   9   61.63   13.68
   1   5  10  180.89   24.17
   1   6  -5  385.27   31.57
   1   6  -4  256.86   24.27
  -1  -6   4  194.45   19.54
  -1  -6   3  248.36   22.17
   1   6  -3  252.40   22.42
   1   6  -2  617.41   33.88
   1   6  -2  625.00   29.28
  -1  -6   2  611.35   35.19
   1   6  -1  867.81   34.23
   1   6  -1  896.47   37.62
  -1  -6   1  889.98   42.62
  -1  -6   0 1128.86   48.57
   1   6   0 1136.33   39.21
   1   6   0 1214.35   41.31
   1   6   1  132.11   12.30
  -1  -6  -1  167.57   18.82
   1   6   1  166.56   15.32
   1   6   2   99.40   12.28
  -1  -6  -2  110.12   15.22
  -1  -6  -3  207.35   21.16
   1   6   3  169.27   17.08
   1   6   4 1122.78   45.39
  -1  -6  -4 1243.75   50.75
   1   6   5  944.66   43.00
  -1  -6  -5 1066.82   48.23
  -1  -6  -6   43.89   11.89
   1   6   6   24.89    8.63
  -1  -6  -7   49.17   11.27
   1   6   7   54.25   12.33
   1   6   8  597.89   41.03
  -1  -6  -8  685.35   40.54
   1   6   9  231.65   28.06
   1   6  10   70.30   17.99
  -1  -7   3  345.95   29.01
  -1  -7   2  222.42   23.15
  -1  -7   1    8.74    5.15
   1   7   0    6.26    4.85
  -1  -7   0   -3.06    5.37
  -1  -7  -1   81.46   14.87
   1   7   1   79.01   11.52
   1   7   2  579.93   31.81
  -1  -7  -2  603.82   38.99
   1   7   3  430.08   28.89
  -1  -7  -3  523.07   36.62
   1   7   4   65.50   12.18
  -1  -7  -4   81.95   14.07
   1   7   5  150.95   18.96
  -1  -7  -5  160.06   20.85
   1   7   6  272.21   26.31
  -1  -7  -6  312.11   29.20
   1   7   7  221.99   24.23
  -1  -7  -7  189.02   23.56
   1   7   8   71.39   15.41
  -1  -7  -8   95.08   17.39
   1   7   9   20.87    9.97
  -1  -8   1   53.40   13.62
  -1  -8   0  539.00   39.86
  -1  -8  -1  277.15   28.75
  -1  -8  -2  164.76   21.85
  -1  -8  -3  152.91   21.51
   1   8   3  114.73   16.74
   1   8   4  339.46   28.47
  -1  -8  -4  438.40   36.13
  -1  -8  -5  234.00   26.64
   1   8   5  182.97   21.60
  -1  -8  -6  208.21   25.47
   1   8   6  144.95   21.27
   1   8   7   10.56    8.50
  -1  -8  -7    1.76    7.12
   2  -8  -5  180.33   23.03
   2  -8  -4  188.78   23.76
   2  -8  -3  332.81   31.28
  -2   8   2   15.00   11.33
   2  -8  -2    8.81    7.53
  -2   8   1  166.43   21.18
   2  -8  -1  166.09   22.53
   2  -8   0  321.07   31.46
  -2   8   0  270.32   28.13
  -2   7   8   97.48   17.79
  -2   7   7  116.82   18.03
  -2   7   6  353.72   29.37
   2  -7  -5  159.25   19.82
  -2   7   5  206.04   21.93
  -2   7   4   14.92    7.42
   2  -7  -4   -2.08    4.79
  -2   7   3  457.38   32.42
   2  -7  -3  375.21   29.24
  -2   7   2  915.21   46.55
   2  -7  -2  915.04   46.95
  -2   7   1  180.18   21.41
   2  -7  -1  160.32   19.93
  -2   7   0   26.01    9.96
   2  -7   0   16.49    9.14
  -2   7  -1   37.59   11.86
   2  -7   1   46.06   12.17
  -2   7  -2  341.46   31.03
   2  -7   2  352.71   30.68
   2  -7   3  313.59   29.99
  -2   7  -3  298.80   30.02
  -2   6   9   72.23   18.56
   2  -6  -8  285.27   28.12
  -2   6   8  336.38   30.63
  -2   6   7  263.39   25.12
   2  -6  -7  234.85   24.43
  -2   6   6   52.72   11.66
   2  -6  -6   29.92    8.85
   2  -6  -6   30.91    8.09
   2  -6  -5  160.50   17.60
  -2   6   5  248.47   21.15
  -2   6   4 1089.72   47.35
  -2   6   4 1051.65   38.97
  -2   6   3  130.64   16.17
   2  -6  -3   97.27   14.35
  -2   6   2   10.45    5.33
   2  -6  -2    9.96    5.16
  -2   6   1    8.29    5.43
   2  -6  -1   -2.10    5.11
   2  -6   0  498.86   31.98
  -2   6   0  425.22   30.14
  -2   6  -1  374.74   28.73
   2  -6   1  398.36   29.14
  -2   6  -2  394.53   30.21
   2  -6   2  438.45   30.75
  -2   6  -3  -19.92    8.85
   2  -6   3    0.22    5.44
  -2   6  -4  223.99   25.24
   2  -6   4  241.20   24.59
   2  -6   5   80.46   15.06
  -2   6  -5   89.08   16.85
  -2   5  10  217.44   28.69
   2  -5  -9  145.43   20.18
  -2   5   9  134.18   21.36
   2  -5  -8    9.69    7.08
  -2   5   8   14.45    8.48
  -2   5   7  849.89   43.92
   2  -5  -7  903.30   43.72
  -2   5   6 1046.51   45.80
   2  -5  -6 1028.43   46.58
  -2   5   5  418.76   27.28
   2  -5  -5  437.17   28.76
   2  -5  -5  412.21   24.28
  -2   5   4    8.35    4.75
   2  -5  -4    9.41    5.53
   2  -5  -4   13.91    5.40
  -2   5   3  182.19   17.80
  -2   5   3  187.10   14.43
   2  -5  -3  197.94   17.08
  -2   5   2  604.05   22.29
   2  -5  -2  616.34   31.08
  -2   5   2  649.24   32.62
  -2   5   1 1176.12   44.31
   2  -5  -1 1270.48   44.83
  -2   5   0  937.66   39.59
   2  -5   0  981.46   40.31
  -2   5  -1   45.68    8.73
   2  -5   1   42.21    8.33
  -2   5  -2  419.26   28.10
   2  -5   2  456.11   28.42
  -2   5  -3 1003.01   45.48
   2  -5   3 1010.28   44.73
  -2   5  -4  419.46   30.85
   2  -5   4  405.55   29.55
   2  -5   5   32.39   10.06
  -2   5  -5   26.45   10.30
   2  -5   6   24.90   10.28
  -2   5  -6   21.05   11.72
  -2   4  10   31.31   13.21
   2  -4 -10   27.92   11.03
   2  -4  -9  315.58   28.80
  -2   4   9  325.73   30.08
   2  -4  -8  595.25   37.05
  -2   4   8  635.89   38.18
   2  -4  -7   12.31    6.00
  -2   4   7   24.64    8.23
   2  -4  -6    8.56    5.37
  -2   4   6    6.43    4.32
  -2   4   5  187.88   16.55
   2  -4  -5  199.02   13.93
   2  -4  -5  178.65   18.13
   2  -4  -4  495.59   28.97
  -2   4   4  486.02   24.68
   2  -4  -4  502.85   23.39
   2  -4  -3  497.74   23.61
  -2   4   3  472.47   22.48
   2  -4  -3  431.60   26.71
  -2   4   2  811.26   34.09
  -2   4   2  878.32   27.29
   2  -4  -2  868.90   32.25
   2  -4  -1  514.13   24.94
  -2   4   1  465.85   25.50
  -2   4   1  451.48   15.05
  -2   4   0  335.08   21.57
   2  -4   0  354.86   21.72
  -2   4  -1  573.20   28.12
   2  -4   1  530.46   27.39
  -2   4  -2  180.83   16.74
   2  -4   2  194.19   16.64
  -2   4  -3    4.18    4.36
   2  -4   3   11.52    5.61
  -2   4  -4   -3.00    6.24
   2  -4   4    0.29    3.11
  -2   4  -5  354.96   26.98
   2  -4   5  352.18   26.15
  -2   4  -6  313.92   26.33
   2  -4   6  320.63   26.69
   2  -4   7   10.38    8.30
  -2   4  -7   25.49   10.12
   2  -3 -10  332.60   31.43
  -2   3  10  325.49   30.01
   2  -3  -9  305.95   28.07
  -2   3   9  348.38   29.65
  -2   3   8   10.41    7.10
   2  -3  -8   13.65    6.74
   2  -3  -7   53.37   11.62
  -2   3   7   48.84   10.28
   2  -3  -6  307.01   23.16
  -2   3   6  336.81   22.56
  -2   3   5 1561.56   45.31
   2  -3  -5 1462.94   48.38
   2  -3  -5 1557.18   32.34
  -2   3   4  687.61   27.37
   2  -3  -4  713.19   32.04
   2  -3  -4  745.18   23.17
   2  -3  -3   14.04    4.93
  -2   3   3   10.77    4.04
   2  -3  -3    4.07    2.28
  -2   3   2 1284.52   29.69
   2  -3  -2 1201.61   40.40
   2  -3  -2 1342.15   34.41
  -2   3   1 2533.97   36.97
  -2   3   1 2392.33   54.13
   2  -3  -1 2402.07   48.70
  -2   3   0  541.04   24.43
   2  -3   0  515.90   22.48
  -2   3  -1   69.38    9.34
   2  -3   1   81.84    9.28
  -2   3  -2   88.43   10.89
   2  -3   2   97.81   10.77
  -2   3  -3 1002.90   36.90
   2  -3   3 1016.12   36.69
  -2   3  -4  622.28   31.04
   2  -3   4  607.01   30.01
  -2   3  -5  586.93   31.47
   2  -3   5  592.53   31.44
  -2   3  -6   33.31    9.07
   2  -3   6   31.50    9.29
  -2   3  -7  254.77   23.83
   2  -3   7  251.13   23.37
   2  -3   8  430.80   31.35
  -2   3  -8  487.84   34.56
   2  -2 -10    9.69    7.28
  -2   2  10   24.42    9.93
  -2   2   9  269.15   25.45
   2  -2  -9  258.13   25.38
   2  -2  -8  258.46   23.30
  -2   2   8  265.52   23.02
  -2   2   7  552.36   30.66
   2  -2  -7  535.23   31.58
  -2   2   6   59.52    9.67
   2  -2  -6   68.70   11.16
   2  -2  -5  726.84   33.01
  -2   2   5  738.83   30.52
   2  -2  -4  673.51   30.34
  -2   2   4  658.39   25.69
   2  -2  -4  616.02   15.07
  -2   2   3 1749.06   39.01
   2  -2  -3 1819.52   46.92
   2  -2  -3 1770.85   30.25
  -2   2   2   66.42    6.38
   2  -2  -2   51.19    8.33
   2  -2  -2   31.00    4.84
  -2   2   1   51.61    4.95
   2  -2  -1   53.78    8.46
   2  -2  -1   57.30    6.40
  -2   2   0  292.25   16.42
  -2   2   0  253.33    8.13
   2  -2   0  268.18   14.25
  -2   2  -1 2482.87   49.57
   2  -2   1 2411.52   47.10
  -2   2  -2  174.27   13.24
   2  -2   2  184.00   13.42
  -2   2  -3  156.24   12.85
   2  -2   3  147.86   12.71
  -2   2  -4  584.90   27.60
   2  -2   4  570.94   26.99
  -2   2  -5  740.26   32.88
   2  -2   5  766.55   33.08
   2  -2   6  266.56   20.34
  -2   2  -6  238.98   19.70
  -2   2  -7  215.76   21.27
   2  -2   7  224.11   20.71
   2  -2   8    4.63    5.80
  -2   2  -8   19.21    7.34
  -2   2  -9  148.88   20.36
   2  -1 -10  150.14   21.64
  -2   1  10  144.38   19.78
  -2   1   9  321.92   27.59
   2  -1  -9  306.57   27.20
   2  -1  -8   97.10   15.27
  -2   1   8   88.11   12.85
  -2   1   7   -3.10    3.74
   2  -1  -7    5.48    5.68
  -2   1   6 1385.38   45.01
   2  -1  -6 1343.44   46.16
   2  -1  -5  520.92   26.77
  -2   1   5  552.47   26.11
   2  -1  -4  286.32   18.86
  -2   1   4  316.45   17.94
   2  -1  -3    6.13    1.41
  -2   1   3    4.36    2.91
   2  -1  -3    7.77    4.48
  -2   1   2  317.88   15.03
   2  -1  -2  321.98   17.79
   2  -1  -2  308.14   10.70
  -2   1   1  283.16   12.84
   2  -1  -1  255.43   15.24
   2  -1  -1  272.36   11.32
   2  -1   0 1596.09   37.99
   2  -1   0 1527.02   27.88
   2  -1   0 1644.29   31.96
  -2   1  -1 1036.22   27.23
   2  -1   1  940.54   19.45
   2  -1   1 1005.11   26.88
  -2   1  -2  260.35   14.16
   2  -1   2  248.45    9.41
   2  -1   2  258.29   14.87
   2  -1   3  990.95   31.70
  -2   1  -3  998.24   29.51
   2  -1   3 1095.06   22.82
   2  -1   4 2064.61   38.18
  -2   1  -4 1926.40   45.97
   2  -1   4 1941.34   47.43
   2  -1   5  283.46   16.29
  -2   1  -5  269.43   18.45
   2  -1   5  298.64   19.73
   2  -1   6   31.29    6.38
  -2   1  -6   37.42    8.42
   2  -1   6   31.07    7.08
   2  -1   7  122.60   14.23
  -2   1  -7  127.18   14.64
  -2   1  -8  431.09   30.33
   2  -1   8  479.17   30.48
  -2   1  -9  176.84   20.17
   2  -1   9  169.87   19.27
  -2   1 -10  160.98   20.81
   2   0 -10  -10.88    9.71
  -2   0  10   -2.81    8.91
  -2   0   9  184.72   20.76
   2   0  -9  179.90   21.42
  -2   0   8  904.81   42.72
   2   0  -8  888.20   44.44
  -2   0   7  765.39   36.20
   2   0  -7  766.06   38.14
   2   0  -6   -8.70    6.40
  -2   0   6    6.45    2.75
  -2   0   5   56.49    8.45
   2   0  -5   50.32    9.12
  -2   0   4 1944.64   46.93
   2   0  -4 1951.81   48.15
  -2   0   3 2070.66   45.93
   2   0  -3 2060.47   46.42
  -2   0   2  736.76   15.72
   2   0  -2  692.16   24.06
  -2   0   2  678.33   23.79
   2   0  -1  172.97   10.97
   2   0  -1  164.16   11.23
   2   0  -1  178.96    8.53
   2   0   0 4932.23   57.64
   2   0   0 4964.64   61.59
   2   0   0 4953.32   59.76
  -2   0  -1 1388.21   27.60
   2   0   1 1353.74   26.91
   2   0   1 1362.67   30.02
  -2   0  -2 2967.08   43.15
   2   0   2 2923.48   42.05
   2   0   2 2975.27   50.05
  -2   0  -3  398.80   16.60
   2   0   3  405.77   16.77
   2   0   3  429.84   19.50
   2   0   4  417.28   19.29
  -2   0  -4  409.71   18.55
   2   0   4  442.56   21.53
   2   0   5  593.68   25.42
  -2   0  -5  613.16   24.68
   2   0   5  627.25   27.73
   2   0   6 2002.39   53.09
  -2   0  -6 1946.72   49.06
   2   0   7  329.95   22.87
  -2   0  -7  381.35   23.69
   2   0   7  398.12   25.34
   2   0   8    9.95    4.80
   2   0   8   14.43    7.11
  -2   0  -8   21.22    8.13
   2   0   9   42.64   10.24
  -2   0  -9   40.94   10.07
  -2   0 -10  450.74   33.61
  -2  -1  10  401.51   32.96
   2   1 -10  401.18   35.65
   2   1  -9   73.66   14.44
  -2  -1   9  104.62   16.24
   2   1  -8   82.10   14.81
  -2  -1   8   55.19   10.82
  -2  -1   7  203.75   18.96
   2   1  -7  210.36   20.55
  -2  -1   6  221.18   18.11
   2   1  -6  213.18   19.15
  -2  -1   5  523.77   26.75
   2   1  -5  510.48   27.17
  -2  -1   4 1007.12   34.82
   2   1  -4 1009.59   35.17
  -2  -1   3   -1.80    2.99
   2   1  -3   -1.10    3.60
  -2  -1   3    0.96    1.40
   2   1  -2  258.42   15.24
   2   1  -2  257.71   14.58
  -2  -1   2  235.59   11.00
   2   1  -1 3520.23   55.11
  -2  -1   1 3469.63   47.76
   2   1  -1 3403.14   50.15
  -2  -1   0 2219.82   39.05
   2   1   0 2170.51   35.35
   2   1   0 2208.93   41.10
   2   1   1    4.58    2.18
  -2  -1  -1    4.22    2.88
   2   1   1    8.36    3.10
  -2  -1  -2  227.34    8.63
   2   1   2  211.47   12.39
   2   1   2  213.12   12.50
  -2  -1  -3  812.07   19.37
   2   1   3  813.92   26.51
   2   1   3  809.26   26.77
   2   1   4 1243.08   35.52
  -2  -1  -4 1174.69   27.26
   2   1   4 1200.31   35.03
   2   1   5  500.18   25.01
   2   1   5  578.03   26.24
  -2  -1  -5  595.13   22.04
   2   1   6  366.99   23.15
  -2  -1  -6  411.54   20.13
   2   1   6  447.71   24.17
   2   1   7  235.32   20.31
  -2  -1  -7  271.84   19.27
   2   1   7  267.86   19.81
   2   1   8  783.14   39.28
  -2  -1  -8  711.52   34.54
  -2  -1  -9  519.92   33.16
   2   1   9  595.63   37.03
  -2  -1  -9  634.65   33.88
  -2  -2   9   74.64   13.52
   2   2  -9   86.12   16.37
  -2  -2   8  504.37   33.29
   2   2  -8  581.37   38.37
  -2  -2   7  649.97   34.80
   2   2  -7  665.48   38.52
  -2  -2   6  760.58   35.09
   2   2  -6  732.52   37.19
   2   2  -5   -2.52    4.20
  -2  -2   5   -0.76    3.07
  -2  -2   4  949.84   35.46
  -2  -2   4  928.13   24.45
   2   2  -4  977.38   36.14
  -2  -2   3 1553.21   33.26
   2   2  -3 1489.63   40.91
  -2  -2   2 4098.11   59.84
   2   2  -2 4114.64   67.88
   2   2  -2 4142.55   64.04
  -2  -2   1  129.41   10.43
   2   2  -1  134.41   11.12
   2   2  -1  155.34   10.48
   2   2   0   80.39    8.33
  -2  -2   0   69.61    7.87
   2   2   0   68.28    5.75
   2   2   1 2429.15   46.26
   2   2   1 2473.02   28.44
  -2  -2  -1 2394.38   48.28
  -2  -2  -2 4484.86   71.01
   2   2   2 4566.95   67.66
   2   2   3  390.55   20.22
  -2  -2  -3  378.50   20.11
   2   2   4  621.42   27.25
  -2  -2  -4  586.57   14.81
  -2  -2  -4  578.23   26.73
  -2  -2  -5  505.92   17.06
  -2  -2  -5  468.12   25.28
   2   2   5  434.47   24.59
   2   2   6  949.59   38.95
  -2  -2  -6 1006.86   38.88
  -2  -2  -6 1037.44   28.89
  -2  -2  -7 1190.85   45.07
  -2  -2  -7 1246.89   35.92
   2   2   8  574.09   34.86
  -2  -2  -8  566.13   32.76
  -2  -2  -8  667.02   29.34
   2   2   9   31.25   10.17
  -2  -2  -9   32.72    8.64
   2   2  10  164.56   21.55
  -2  -3   8   89.92   15.43
   2   3  -8  133.88   20.36
  -2  -3   7   16.94    7.46
   2   3  -7   12.77    5.75
  -2  -3   6  226.17   19.53
   2   3  -6  217.60   21.19
  -2  -3   5 1703.32   53.07
   2   3  -5 1750.91   56.53
   2   3  -4  480.62   26.94
  -2  -3   4  473.70   20.82
   2   3  -3  187.99   15.24
  -2  -3   3  166.68   12.98
   2   3  -3  172.85   14.52
  -2  -3   2  379.31   19.92
   2   3  -2  357.29   20.10
   2   3  -2  365.67   19.11
  -2  -3   1 1222.57   37.75
   2   3  -1 1364.58   38.29
   2   3  -1 1324.64   32.72
  -2  -3   0 1055.47   35.60
   2   3   0 1066.06   33.16
   2   3   0 1024.15   24.51
   2   3   1 1496.32   39.58
  -2  -3  -1 1483.61   43.20
   2   3   2  128.83   12.01
  -2  -3  -2  128.05   13.05
  -2  -3  -3  685.38   29.85
   2   3   3  726.28   29.65
  -2  -3  -4 1879.51   51.29
   2   3   4 1888.03   51.03
  -2  -3  -5 1568.74   48.49
   2   3   5 1405.66   47.79
  -2  -3  -6   41.89    8.53
   2   3   6   53.45   10.15
   2   3   7  106.51   15.29
  -2  -3  -7   92.97   13.08
  -2  -3  -8  119.40   15.70
   2   3   8   98.85   15.37
  -2  -3  -9  446.35   30.44
   2   3   9  375.81   32.30
   2   3  10  222.54   25.99
   2   4  -7  589.34   39.89
  -2  -4   6  512.46   31.34
   2   4  -6  590.77   37.43
   2   4  -5  140.88   16.78
  -2  -4   5  121.01   13.89
   2   4  -4   31.93    8.40
  -2  -4   4    5.88    3.95
  -2  -4   4   21.65    6.66
   2   4  -3 1248.48   43.32
  -2  -4   3 1209.92   40.09
   2   4  -3 1234.52   42.06
  -2  -4   2 1101.90   39.34
   2   4  -2 1051.80   37.34
   2   4  -2 1075.95   36.69
  -2  -4   1  551.51   27.50
   2   4  -1  567.49   26.58
   2   4  -1  530.32   22.85
  -2  -4   0  343.32   22.42
   2   4   0  351.47   20.40
   2   4   0  322.81   15.37
  -2  -4  -1  462.93   26.78
   2   4   1  474.74   24.18
  -2  -4  -2  467.56   27.39
   2   4   2  508.99   25.46
   2   4   3 2706.60   62.10
  -2  -4  -3 2573.64   65.87
   2   4   4  398.32   24.93
  -2  -4  -4  409.99   26.12
  -2  -4  -5   62.35   10.94
   2   4   5   81.10   12.38
   2   4   6  164.41   18.23
  -2  -4  -6  153.13   18.05
   2   4   7  706.12   39.41
  -2  -4  -7  653.46   36.88
   2   4   8  165.01   20.89
  -2  -4  -8  153.33   18.21
  -2  -4  -9  182.73   21.26
   2   4   9  184.11   23.35
   2   4  10    2.48    6.46
   2   5  -6  205.62   23.41
  -2  -5   5  292.13   24.24
   2   5  -5  343.15   28.17
  -2  -5   4  623.10   33.51
   2   5  -4  694.55   37.02
  -2  -5   4  588.12   30.27
   2   5  -3  532.36   30.47
  -2  -5   3  543.23   29.88
   2   5  -3  567.46   29.89
   2   5  -2   -2.64    3.04
   2   5  -2   -1.45    3.35
  -2  -5   2   -8.34    5.70
   2   5  -1  221.79   17.63
  -2  -5   1  188.40   18.52
   2   5  -1  189.22   15.02
  -2  -5   0 1833.56   57.93
   2   5   0 1890.52   53.28
   2   5   1  996.11   38.44
  -2  -5  -1 1021.13   43.39
  -2  -5  -2   73.51   12.67
   2   5   2   79.95   11.48
  -2  -5  -3   73.21   12.32
   2   5   3   65.52   10.68
   2   5   4  399.98   26.50
  -2  -5  -4  454.20   30.20
   2   5   5  634.31   34.59
  -2  -5  -5  634.34   36.80
   2   5   6  485.50   32.71
  -2  -5  -6  483.83   33.09
   2   5   7   78.81   14.88
  -2  -5  -7   95.63   16.06
   2   5   8  269.70   27.57
  -2  -5  -8  247.38   25.76
  -2  -5  -9  382.88   32.90
   2   5   9  409.64   35.01
   2   5  10  144.18   22.91
  -2  -6   3   38.95    9.16
  -2  -6   2  298.31   24.75
   2   6  -2  298.84   22.58
  -2  -6   1  886.99   43.65
   2   6  -1  921.29   39.24
   2   6   0   41.47    9.08
  -2  -6   0   22.52    6.76
  -2  -6  -1   21.24    6.83
   2   6   1   27.86    7.89
   2   6   2  340.05   24.42
  -2  -6  -2  369.73   28.50
   2   6   3  254.32   21.88
  -2  -6  -3  293.72   26.03
  -2  -6  -4   58.52   13.05
   2   6   4   34.04    8.34
   2   6   5  296.68   26.11
  -2  -6  -5  366.80   30.40
  -2  -6  -6   78.59   14.59
   2   6   6   50.03   12.00
   2   6   7  235.02   25.20
  -2  -6  -7  176.93   24.05
   2   6   8  314.72   30.53
  -2  -6  -8  279.45   29.45
   2   6   9   32.90   11.94
  -2  -6  -9   47.53   14.64
  -2  -7   2   73.42   14.86
   2   7  -1   54.81   10.23
  -2  -7   1   52.86   12.52
  -2  -7   0  246.28   25.38
   2   7   0  266.71   22.80
   2   7   1  306.42   24.76
  -2  -7  -1  313.73   28.49
   2   7   2  467.25   31.29
  -2  -7  -2  437.86   33.93
  -2  -7  -3    4.53    6.94
   2   7   3   11.58    5.49
   2   7   4  191.65   21.07
  -2  -7  -4  190.46   22.14
  -2  -7  -5  516.54   38.24
   2   7   5  441.62   33.10
   2   7   6  222.96   25.32
  -2  -7  -6  239.01   26.47
   2   7   7   12.42    8.19
  -2  -7  -7   17.86   10.41
  -2  -7  -8   15.10    9.75
   2   7   8   10.68    8.91
  -2  -8   0   20.86   11.13
  -2  -8  -1   33.42   13.51
  -2  -8  -2   76.35   16.88
   2   8   2   97.80   16.05
  -2  -8  -3  169.03   23.72
   2   8   3  117.79   18.06
   2   8   4  245.51   27.24
  -2  -8  -4  325.25   31.48
  -2  -8  -5    7.32    9.11
   2   8   5    5.22    8.87
  -2  -8  -6   99.05   19.05
   2   8   6   68.34   17.56
   3  -8  -3   14.12    9.65
  -3   7   6    7.43    7.96
  -3   7   5   12.88   10.54
  -3   7   4  241.47   27.18
   3  -7  -4  196.60   21.86
  -3   7   3  288.95   28.34
   3  -7  -3  268.80   26.15
  -3   7   2  421.52   34.31
   3  -7  -2  400.68   31.07
  -3   7   1   14.10    9.89
   3  -7  -1    7.10    5.84
  -3   7   0  264.49   28.88
   3  -7   0  272.31   26.61
  -3   7  -1   76.61   16.77
   3  -7   1   85.91   16.45
  -3   7  -2  108.93   21.04
   3  -7   2   60.87   15.40
   3  -6  -8   25.10   11.95
  -3   6   8   -0.54    6.28
   3  -6  -7   34.74   12.63
  -3   6   7   48.76   13.29
  -3   6   6  406.60   29.48
   3  -6  -6  354.20   32.45
  -3   6   4   34.86   10.24
   3  -6  -4   25.61    8.60
  -3   6   3   20.62    9.41
   3  -6  -3    4.32    4.51
  -3   6   2  395.19   30.71
   3  -6  -2  398.81   28.28
  -3   6   1  264.34   25.72
   3  -6  -1  278.32   23.76
  -3   6   0  188.49   21.64
   3  -6   0  212.26   20.89
  -3   6  -1   42.41   12.17
   3  -6   1   43.61   11.18
  -3   6  -2  160.87   20.88
   3  -6   2  195.35   22.14
  -3   6  -3  169.34   23.66
   3  -6   3  209.20   23.44
  -3   6  -4  371.06   33.04
   3  -6   4  372.76   32.69
   3  -5  -9   -2.77    7.24
  -3   5   9   13.00    8.82
   3  -5  -8  130.31   20.22
  -3   5   8  147.16   20.43
  -3   5   7  243.20   23.64
   3  -5  -7  214.35   24.30
  -3   5   6  397.71   28.17
   3  -5  -6  339.88   30.20
  -3   5   5  245.11   21.03
   3  -5  -5  234.85   25.55
   3  -5  -5  218.68   17.06
  -3   5   4  342.51   22.59
   3  -5  -4  369.09   29.02
   3  -5  -4  359.24   22.83
  -3   5   3  202.18   21.30
   3  -5  -3  219.12   18.51
  -3   5   2  134.23   17.41
   3  -5  -2  119.66   13.95
  -3   5   1    5.00    4.16
   3  -5  -1   -0.79    3.95
  -3   5   0    5.33    4.21
   3  -5   0   24.50    6.60
  -3   5  -1  828.09   40.97
   3  -5   1  873.65   41.07
  -3   5  -2  700.74   38.15
   3  -5   2  724.86   38.85
  -3   5  -3   13.71    5.64
   3  -5   3   23.10    7.71
   3  -5   4  136.22   18.52
  -3   5  -4  132.60   18.56
  -3   5  -5  173.56   21.74
   3  -5   5  218.73   23.73
  -3   4  10  344.03   33.05
   3  -4 -10  311.55   32.91
   3  -4  -9  152.62   22.04
  -3   4   9  190.56   22.99
   3  -4  -8   78.49   16.97
  -3   4   8   93.51   16.02
   3  -4  -7   87.16   15.39
  -3   4   7   97.39   14.56
  -3   4   6  594.09   32.10
   3  -4  -6  518.83   35.33
  -3   4   5  571.91   29.11
   3  -4  -5  477.92   32.57
  -3   4   4  437.67   23.50
   3  -4  -4  421.48   21.32
   3  -4  -4  395.55   29.11
   3  -4  -3   10.05    6.90
  -3   4   3   20.17    5.48
   3  -4  -3    8.22    3.37
  -3   4   2  262.83   21.83
  -3   4   2  255.97   14.41
   3  -4  -2  283.19   19.06
  -3   4   1  756.86   36.50
   3  -4  -1  822.87   33.64
  -3   4   0 1235.33   46.05
   3  -4   0 1279.02   43.75
  -3   4  -1   55.46    9.74
   3  -4   1   72.39   10.58
  -3   4  -2   23.22    6.74
   3  -4   2   16.34    6.00
  -3   4  -3  622.08   34.37
   3  -4   3  625.81   34.55
  -3   4  -4  818.26   41.64
   3  -4   4  803.77   40.76
  -3   4  -5  195.44   21.20
   3  -4   5  204.40   20.94
   3  -4   6   58.65   12.88
  -3   4  -6   60.77   13.42
  -3   4  -7  182.15   23.07
   3  -4   7  183.33   22.69
  -3   3  10   24.36   10.21
   3  -3 -10   18.50   10.61
  -3   3   9  279.47   26.74
   3  -3  -9  239.75   26.49
   3  -3  -8  350.08   31.11
  -3   3   8  389.58   29.94
  -3   3   7  376.28   27.01
   3  -3  -7  306.86   27.83
   3  -3  -6    2.67    5.66
   3  -3  -5    0.92    4.94
  -3   3   5    0.56    3.16
   3  -3  -4   28.71    8.67
  -3   3   4   35.89    6.89
   3  -3  -4   28.85    4.96
  -3   3   3 2582.18   52.25
   3  -3  -3 2546.11   67.42
   3  -3  -3 2629.57   50.29
  -3   3   2  770.81   24.65
   3  -3  -2  698.12   33.90
   3  -3  -2  776.10   27.68
  -3   3   1   85.29    6.96
  -3   3   1   85.13   11.29
   3  -3  -1   81.36    9.78
  -3   3   0 1274.97   43.14
   3  -3   0 1267.44   38.96
  -3   3  -1  953.42   37.18
   3  -3   1  938.47   35.15
  -3   3  -2  139.30   14.64
   3  -3   2  146.78   14.97
  -3   3  -3  513.55   28.59
   3  -3   3  517.57   28.64
   3  -3   4   37.96    8.70
  -3   3  -4   12.48    4.60
  -3   3  -5  236.46   22.33
   3  -3   5  256.20   21.96
  -3   3  -6 1042.96   47.66
   3  -3   6 1054.38   47.90
  -3   3  -7  461.03   32.60
   3  -3   7  526.83   34.99
   3  -3   8   25.10    9.98
  -3   3  -8   13.61    7.15
  -3   2  10  275.05   28.39
   3  -2 -10  215.69   26.73
   3  -2  -9  485.82   37.30
  -3   2   9  487.35   35.36
  -3   2   8  126.95   17.19
   3  -2  -8  108.51   16.68
   3  -2  -7   15.82    8.08
  -3   2   7   38.24    8.68
  -3   2   6  152.86   16.51
   3  -2  -6  123.35   16.57
  -3   2   5 1253.41   42.64
   3  -2  -5 1204.60   47.68
  -3   2   4 1023.29   35.50
   3  -2  -4  970.01   39.98
  -3   2   3  319.30   17.75
   3  -2  -3  308.80   22.13
   3  -2  -3  335.99   14.49
   3  -2  -2  127.91   10.05
  -3   2   2  121.04   10.01
   3  -2  -2  106.05   13.26
  -3   2   1 2355.21   41.49
   3  -2  -1 2278.77   58.60
   3  -2  -1 2276.30   46.33
  -3   2   0 1235.36   39.46
  -3   2   0 1170.71   25.55
   3  -2   0 1169.48   34.46
  -3   2  -1  764.27   30.63
   3  -2   1  749.02   28.82
  -3   2  -2   86.32   10.44
   3  -2   2   79.92   10.11
  -3   2  -3  363.76   22.31
   3  -2   3  357.70   22.05
  -3   2  -4  616.86   30.05
   3  -2   4  601.97   30.54
  -3   2  -5 1576.14   51.49
   3  -2   5 1665.88   53.96
  -3   2  -6  237.24   21.01
   3  -2   6  289.28   23.65
   3  -2   7   21.00    7.22
  -3   2  -7   10.59    6.81
  -3   2  -8  182.56   21.13
   3  -2   8  217.36   22.89
   3  -1 -10    9.47   11.47
  -3   1  10    8.90    8.95
   3  -1  -9   -2.85    6.07
  -3   1   9   -2.91    6.90
   3  -1  -8  299.06   28.17
  -3   1   8  322.54   26.56
   3  -1  -7 1356.14   55.31
  -3   1   7 1438.85   53.61
   3  -1  -6  907.19   42.41
  -3   1   6  928.99   40.29
   3  -1  -5   57.90   10.56
  -3   1   5   57.86    9.49
  -3   1   4 2155.34   53.53
   3  -1  -4 2010.34   58.48
  -3   1   3 1102.88   36.21
   3  -1  -3 1019.17   38.29
   3  -1  -3  994.78   22.63
   3  -1  -2 1022.45   25.81
  -3   1   2 1062.05   32.23
   3  -1  -2  965.20   35.76
  -3   1   1 1256.23   33.38
   3  -1  -1 1209.40   38.73
   3  -1  -1 1240.28   30.74
   3  -1   0    5.35    3.02
   3  -1   0    0.85    2.52
   3  -1   0    6.65    3.11
  -3   1  -1  598.32   24.07
   3  -1   1  582.65   19.49
   3  -1   1  561.06   23.43
  -3   1  -2 5849.16   81.87
   3  -1   2 5821.61   85.67
   3  -1   2 5617.10   66.77
  -3   1  -3 1045.59   33.50
   3  -1   3 1018.75   25.34
   3  -1   3 1063.48   36.30
   3  -1   4    4.49    4.17
  -3   1  -4   -1.72    3.43
  -3   1  -5  235.04   18.57
   3  -1   5  228.50   19.34
  -3   1  -6  456.58   26.84
   3  -1   6  492.10   29.73
  -3   1  -7  477.88   29.56
   3  -1   7  531.60   32.58
  -3   1  -8  471.00   31.74
   3  -1   8  553.93   35.79
   3  -1   9   25.30   10.49
  -3   1  -9   20.49    9.53
   3   0  -9  408.71   34.71
  -3   0   9  435.01   33.90
  -3   0   8  360.31   28.45
   3   0  -8  348.63   29.92
  -3   0   7  212.41   20.25
   3   0  -7  239.25   23.30
   3   0  -6  331.23   25.55
  -3   0   6  351.51   24.36
   3   0  -5 1059.09   42.44
  -3   0   5 1047.87   40.59
   3   0  -4  797.93   35.06
  -3   0   4  798.01   33.93
  -3   0   3  506.78   15.17
  -3   0   3  525.32   26.04
   3   0  -3  494.36   26.14
  -3   0   2    3.49    3.81
   3   0  -2    1.75    3.29
  -3   0   2    4.51    2.72
   3   0  -1   12.17    3.81
   3   0  -1   13.62    2.90
   3   0  -1   13.99    4.80
   3   0   0 1704.76   41.67
   3   0   0 1645.05   38.28
   3   0   0 1637.53   37.41
  -3   0  -1 3443.41   55.32
   3   0   1 3514.09   57.08
   3   0   1 3333.31   58.64
  -3   0  -2  315.61   15.52
   3   0   2  266.06   15.69
   3   0   2  301.27   17.84
   3   0   3   25.62    5.98
   3   0   3   10.13    3.63
  -3   0  -3   16.92    4.15
  -3   0  -4 1046.41   32.30
   3   0   4 1018.66   31.53
   3   0   4 1097.52   38.49
   3   0   5  751.13   28.24
  -3   0  -5  716.86   28.72
   3   0   5  712.96   33.41
   3   0   6  183.53   15.22
  -3   0  -6  211.45   16.84
   3   0   6  209.44   19.14
  -3   0  -7  251.62   19.11
   3   0   7  272.29   23.81
   3   0   8   52.75   11.90
  -3   0  -8   60.95   11.55
  -3   0  -9  177.54   20.23
   3   0   9  175.05   20.94
   3   1  -9   17.66   10.82
  -3  -1   9   -2.52    6.01
  -3  -1   8  417.44   31.38
   3   1  -8  464.22   35.35
  -3  -1   7  588.80   34.65
   3   1  -7  580.59   36.63
  -3  -1   6  911.38   41.27
   3   1  -6  991.02   44.69
  -3  -1   5  528.75   30.01
   3   1  -5  500.46   28.83
   3   1  -4   65.11   10.59
  -3  -1   4   75.95   11.19
   3   1  -3  910.51   34.67
  -3  -1   3  905.39   35.41
  -3  -1   3  889.44   23.48
  -3  -1   2 5924.83   73.87
   3   1  -2 5889.44   89.20
   3   1  -2 6158.32   91.68
   3   1  -1  922.27   30.30
  -3  -1   1  971.62   28.88
   3   1  -1  961.81   32.55
   3   1   0  294.39   15.45
   3   1   0  260.13   16.48
  -3  -1   0  264.63   15.79
   3   1   1  864.08   24.90
   3   1   1  773.33   27.26
  -3  -1  -2 1014.83   24.73
   3   1   2 1055.81   31.58
   3   1   2  997.28   32.40
  -3  -1  -3 1451.75   30.37
   3   1   3 1284.87   37.18
   3   1   3 1469.34   42.05
  -3  -1  -4 2185.35   41.29
   3   1   4 2209.44   51.03
   3   1   4 2123.09   53.95
   3   1   5    8.01    4.48
   3   1   5   13.61    4.72
   3   1   6  530.87   28.64
  -3  -1  -6  578.71   24.79
   3   1   6  598.25   31.25
   3   1   7  959.32   40.87
  -3  -1  -7  993.79   35.42
   3   1   7  983.57   42.40
   3   1   8  198.23   20.19
  -3  -1  -8  317.30   21.82
  -3  -1  -9   30.47   11.44
  -3  -2   8  324.60   28.18
   3   2  -8  284.14   29.08
   3   2  -7   21.67    8.64
  -3  -2   7   13.37    6.30
   3   2  -6    6.32    5.50
  -3  -2   6   -1.44    4.44
   3   2  -5   53.67   10.46
  -3  -2   5   57.07   10.97
  -3  -2   4 1184.15   44.44
   3   2  -4 1223.71   44.06
  -3  -2   3  834.11   26.66
   3   2  -3  823.62   33.74
  -3  -2   2  174.34   12.96
   3   2  -2  186.74   15.33
   3   2  -2  208.67   14.91
   3   2  -1  399.41   19.20
   3   2  -1  445.71   23.33
  -3  -2   1  412.92   20.99
   3   2   0 1293.29   31.50
  -3  -2   0 1206.48   37.21
   3   2   0 1246.08   38.49
   3   2   1  135.91    8.57
  -3  -2  -1  115.95   12.40
   3   2   1  117.53   11.68
  -3  -2  -2  289.13   10.27
  -3  -2  -2  317.44   20.39
   3   2   2  352.77   20.34
   3   2   3  125.33   12.64
  -3  -2  -3  115.19   12.74
   3   2   4   84.17   10.98
  -3  -2  -4   75.10   11.26
   3   2   5  380.29   24.06
  -3  -2  -5  417.14   27.52
  -3  -2  -6 1036.18   45.02
   3   2   6 1099.43   44.20
  -3  -2  -7    7.34    5.03
   3   2   7    5.54    5.58
  -3  -2  -8   27.80   10.29
   3   2   8   31.00    9.88
   3   2   9   57.84   13.58
  -3  -2  -9   76.51   14.89
  -3  -3   8   28.48    9.44
   3   3  -8   63.55   16.45
  -3  -3   7  448.51   31.60
   3   3  -7  484.79   36.63
  -3  -3   6 1050.72   47.70
   3   3  -6 1037.60   49.69
  -3  -3   5  530.05   31.89
   3   3  -5  593.84   34.53
  -3  -3   4   64.91   10.93
   3   3  -4   74.78   10.73
  -3  -3   3  313.44   18.25
   3   3  -3  311.39   21.67
   3   3  -3  282.82   20.41
  -3  -3   2  291.33   19.22
   3   3  -2  308.08   20.96
   3   3  -2  295.25   19.09
  -3  -3   1 1631.90   47.31
   3   3  -1 1712.04   48.65
   3   3  -1 1517.82   39.18
   3   3   0 1404.69   32.42
   3   3   0 1380.81   43.34
  -3  -3  -1   46.15    8.77
   3   3   1   47.15    8.73
   3   3   2  365.18   22.41
  -3  -3  -2  350.13   22.85
   3   3   3 2224.42   56.91
  -3  -3  -3 2070.05   57.34
   3   3   4  204.29   18.32
  -3  -3  -4  203.43   19.19
   3   3   5  141.73   16.30
  -3  -3  -5  154.61   16.87
  -3  -3  -6    2.67    4.34
   3   3   6    6.17    4.80
   3   3   7  435.44   31.09
  -3  -3  -7  482.82   33.65
   3   3   8  410.00   31.86
  -3  -3  -8  424.15   33.38
  -3  -3  -9  175.99   22.39
   3   3   9  121.65   19.47
   3   4  -7  180.22   23.32
  -3  -4   6   20.92    9.71
   3   4  -6   23.24   10.79
  -3  -4   5  539.01   33.58
   3   4  -5  591.80   36.68
  -3  -4   4  331.15   25.25
   3   4  -4  364.55   26.07
   3   4  -3  104.53   13.11
   3   4  -3  118.93   14.02
  -3  -4   3  100.25   12.44
   3   4  -2   60.32    9.58
  -3  -4   2   43.91    8.07
   3   4  -1   14.97    5.30
  -3  -4   1   14.02    6.78
   3   4  -1    9.24    4.94
  -3  -4   0   77.66   11.93
   3   4   0   88.46   12.00
   3   4   1 1135.53   42.14
  -3  -4  -1 1021.10   42.88
   3   4   2  560.51   29.92
  -3  -4  -2  527.46   31.88
  -3  -4  -3   31.78    7.70
   3   4   3   35.39    8.97
   3   4   4  244.94   21.96
  -3  -4  -4  214.80   20.63
   3   4   5  414.59   29.04
  -3  -4  -5  426.03   29.80
  -3  -4  -6   80.27   13.74
   3   4   6   53.70   11.09
  -3  -4  -7   18.30    7.66
   3   4   7   25.11    9.49
  -3  -4  -8   29.58   10.98
   3   4   8   16.51    9.56
  -3  -4  -9  193.47   24.04
   3   4   9  123.61   20.47
   3   4  10  120.30   20.25
  -3  -5   5  397.51   30.54
  -3  -5   4  107.88   15.61
   3   5  -3    9.40    6.42
  -3  -5   3    7.01    6.20
  -3  -5   2  341.91   24.86
   3   5  -2  373.24   25.98
   3   5  -1  662.07   34.17
  -3  -5   1  623.46   34.53
   3   5   0   51.76   10.11
  -3  -5   0   50.26   10.46
   3   5   1  203.63   18.59
  -3  -5  -1  174.90   19.13
   3   5   2  145.18   16.34
  -3  -5  -2  131.39   16.86
   3   5   3  528.54   32.04
  -3  -5  -3  523.91   34.42
   3   5   4  518.92   33.16
  -3  -5  -4  449.95   32.11
   3   5   5  170.18   20.26
  -3  -5  -5  142.30   19.74
   3   5   6  160.60   20.07
  -3  -5  -6  175.38   22.24
  -3  -5  -7   49.91   13.41
   3   5   7   51.07   13.55
   3   5   8  179.03   23.16
  -3  -5  -8  171.54   23.10
  -3  -5  -9  125.58   21.39
   3   5   9  145.34   21.84
   3   6  -2   95.62   14.80
  -3  -6   2   66.34   13.56
   3   6  -1   23.96    8.27
  -3  -6   1   19.29    7.79
   3   6   0  488.66   31.37
  -3  -6   0  446.14   32.73
   3   6   1  369.52   28.18
  -3  -6  -1  376.25   29.99
  -3  -6  -2   60.46   13.41
   3   6   2   54.00   11.85
  -3  -6  -3   94.29   16.36
   3   6   3   90.27   15.04
  -3  -6  -4   32.98   10.38
   3   6   4   22.49    9.26
   3   6   5  284.90   27.10
  -3  -6  -5  349.64   31.25
   3   6   6  431.84   34.36
  -3  -6  -6  407.79   35.17
   3   6   7  177.87   23.40
  -3  -6  -7  255.34   28.60
  -3  -6  -8   28.83   11.30
   3   6   8   29.39   11.30
   3   7  -1  228.41   23.05
  -3  -7   1  188.72   22.22
   3   7   0  318.04   27.62
  -3  -7   0  338.54   31.32
  -3  -7  -1   12.54    9.03
   3   7   1   -4.75    5.42
   3   7   2  157.30   19.84
  -3  -7  -2  186.35   24.65
  -3  -7  -3   74.89   15.88
   3   7   3   35.20   10.31
   3   7   4  263.88   26.72
  -3  -7  -4  291.97   29.76
  -3  -7  -5   96.48   19.47
   3   7   5   64.94   14.85
  -3  -7  -6   51.02   15.79
   3   7   6   19.53    9.80
  -3  -7  -7  162.03   24.45
   3   7   7  141.73   23.09
   3   8   2  463.26   36.96
  -3  -8  -2  561.97   43.80
  -3  -8  -3   51.28   14.03
   3   8   3   41.70   12.80
  -3  -8  -4   13.97    9.88
   3   8   4   17.01   11.26
  -4   7   4  234.71   27.28
  -4   7   3   -0.06    7.16
  -4   7   2  325.81   32.85
   4  -7  -2  317.05   29.26
  -4   7   1  157.26   22.95
   4  -7  -1  116.30   18.43
   4  -6  -7  132.98   22.18
   4  -6  -6   75.96   18.50
  -4   6   5   72.66   16.19
  -4   6   4   31.91   11.19
  -4   6   3  379.92   33.01
   4  -6  -3  366.93   28.46
  -4   6   2  417.97   36.17
   4  -6  -2  512.18   34.49
  -4   6   1   92.29   16.90
   4  -6  -1  156.15   18.85
  -4   6   0   40.74   12.75
   4  -6   0   46.43   11.30
   4  -6   1   38.73   10.89
  -4   6  -1   34.50   12.19
  -4   6  -2  171.39   23.29
   4  -6   2  185.53   23.10
  -4   5   8  453.56   35.99
   4  -5  -8  390.01   38.17
   4  -5  -7   22.63   10.98
  -4   5   7   56.96   13.82
  -4   5   6  265.22   23.51
   4  -5  -6  248.10   28.21
   4  -5  -5  520.48   38.54
   4  -5  -4  461.02   35.85
  -4   5   3   93.01   16.31
   4  -5  -3   85.73   13.11
  -4   5   2    0.36    6.11
   4  -5  -2   -5.93    4.60
  -4   5   1  553.75   36.52
   4  -5  -1  551.67   32.57
  -4   5   0 1165.40   54.01
   4  -5   0 1337.18   52.49
  -4   5  -1  152.35   19.53
   4  -5   1  177.96   19.84
   4  -5   2   32.02    9.88
  -4   5  -2   27.69   10.38
  -4   5  -3  227.85   24.97
   4  -5   3  235.82   25.05
  -4   5  -4  362.56   33.63
   4  -5   4  370.36   31.74
   4  -4  -8   59.81   16.49
  -4   4   8   61.29   13.75
  -4   4   7  457.09   32.52
   4  -4  -7  472.18   37.24
  -4   4   6  570.62   33.75
   4  -4  -6  503.29   38.05
   4  -4  -5   13.71    6.69
  -4   4   5   33.66    8.71
   4  -4  -4   58.26   13.52
  -4   4   4   66.30    9.82
   4  -4  -3  102.44   16.63
   4  -4  -3  112.71   13.34
  -4   4   2  377.91   28.98
   4  -4  -2  437.93   25.86
  -4   4   1  508.13   32.78
   4  -4  -1  511.84   29.53
  -4   4   0  280.97   24.74
   4  -4   0  319.65   24.08
  -4   4  -1  131.27   17.55
   4  -4   1  132.78   16.00
  -4   4  -2  966.26   46.09
   4  -4   2 1020.78   45.50
  -4   4  -3  304.68   25.98
   4  -4   3  303.35   25.48
   4  -4   4   86.42   14.79
  -4   4  -4   46.12   10.85
   4  -4   5    6.46    7.81
  -4   4  -5   -1.81    6.01
   4  -4   6    5.04    5.57
  -4   4  -6    3.05    8.06
  -4   3   9  622.62   43.17
   4  -3  -9  525.88   43.24
  -4   3   8  276.24   26.68
   4  -3  -8  261.58   28.62
  -4   3   7  283.42   25.86
   4  -3  -7  241.00   26.46
   4  -3  -6    3.45    5.44
  -4   3   6    1.28    4.51
  -4   3   5 1161.10   44.73
   4  -3  -5 1028.33   50.28
  -4   3   4 1073.24   39.43
   4  -3  -4  908.49   46.03
  -4   3   3  784.75   30.67
   4  -3  -3  720.89   40.38
   4  -3  -3  742.74   28.75
   4  -3  -2   24.75    6.40
   4  -3  -2   44.67   12.06
  -4   3   2   26.33    5.62
  -4   3   1  351.24   25.68
   4  -3  -1  346.61   21.44
  -4   3   0  672.81   35.04
   4  -3   0  772.74   34.53
  -4   3  -1 1425.19   51.31
   4  -3   1 1470.41   49.06
  -4   3  -2  389.37   26.65
   4  -3   2  384.58   26.06
   4  -3   3   63.14   11.18
  -4   3  -3   61.61   12.37
   4  -3   4  118.80   15.57
  -4   3  -4  134.62   16.64
  -4   3  -5  808.68   44.47
   4  -3   5  864.69   45.11
  -4   3  -6  170.04   20.27
   4  -3   6  187.78   21.79
   4  -3   7   88.78   16.78
  -4   3  -7   87.31   16.45
  -4   2   9    8.03    8.00
   4  -2  -9   13.85   11.09
  -4   2   8   52.26   13.00
   4  -2  -8   52.74   14.09
  -4   2   7  196.11   22.32
   4  -2  -7  182.51   23.25
  -4   2   6  284.96   23.27
   4  -2  -6  236.74   24.35
  -4   2   5  510.01   29.70
   4  -2  -5  471.17   32.71
  -4   2   4  167.33   15.53
   4  -2  -4  152.79   18.45
  -4   2   3  549.85   26.51
   4  -2  -3  510.12   32.01
   4  -2  -3  520.13   21.52
  -4   2   2 1283.23   38.35
   4  -2  -2 1167.88   47.89
   4  -2  -2 1242.78   36.01
  -4   2   1  560.94   23.38
   4  -2  -1  525.93   31.29
   4  -2  -1  530.81   24.98
   4  -2   0   30.59    6.93
  -4   2   0   20.74    4.78
  -4   2   0   16.82    6.71
   4  -2   1   36.47    7.77
  -4   2  -1   28.93    8.67
   4  -2   2   17.95    6.98
  -4   2  -2   11.16    4.61
  -4   2  -3  726.22   34.10
   4  -2   3  735.00   35.52
  -4   2  -4  765.25   35.97
   4  -2   4  804.75   38.86
   4  -2   5   33.35    9.44
  -4   2  -5   27.47    7.85
  -4   2  -6  192.65   20.64
   4  -2   6  170.07   20.61
  -4   2  -7  473.95   33.13
   4  -2   7  484.65   35.70
   4  -1  -9  349.99   34.26
  -4   1   9  359.73   32.83
   4  -1  -8  342.69   32.75
  -4   1   8  350.84   30.47
   4  -1  -7  476.63   36.89
  -4   1   7  534.64   34.65
   4  -1  -6   -5.71    9.60
  -4   1   6   -0.34    4.37
  -4   1   5   17.24    7.27
   4  -1  -5    9.64    7.82
  -4   1   4 1046.80   41.58
   4  -1  -4 1006.60   44.74
  -4   1   3 1438.34   46.86
   4  -1  -3 1332.06   49.54
  -4   1   2  205.28   16.07
   4  -1  -2  176.53   17.47
   4  -1  -2  207.18   13.94
   4  -1  -1   11.98    4.03
   4  -1  -1    7.61    5.46
  -4   1   1    9.29    3.51
   4  -1   0  611.47   25.99
   4  -1   0  616.04   27.00
  -4   1  -1  812.06   32.72
   4  -1   1  853.53   28.25
   4  -1   1  803.31   32.51
  -4   1  -2  324.35   20.72
   4  -1   2  328.91   16.65
   4  -1   2  335.52   21.92
  -4   1  -3  383.04   23.50
   4  -1   3  412.69   25.37
  -4   1  -4  187.13   16.96
   4  -1   4  220.24   19.68
  -4   1  -5  517.68   28.65
   4  -1   5  509.33   31.51
  -4   1  -6  341.37   25.02
   4  -1   6  346.46   27.83
   4  -1   7  142.70   18.25
  -4   1  -7  136.60   17.58
   4  -1   8   39.09   11.61
   4   0  -8   26.94   12.38
  -4   0   8   17.68    9.47
   4   0  -7  419.21   33.81
  -4   0   7  404.91   31.03
   4   0  -6  852.94   45.27
  -4   0   6  815.27   41.47
  -4   0   5  342.40   25.79
   4   0  -5  317.28   26.77
  -4   0   4   13.44    4.17
   4   0  -4   20.38    7.85
  -4   0   3   36.49    8.10
   4   0  -3   27.90    8.77
  -4   0   2  161.33   15.26
   4   0  -2  130.08   14.77
  -4   0   2  172.41   12.58
   4   0  -1 1184.24   40.84
   4   0  -1 1179.72   34.07
   4   0   0  918.94   35.50
   4   0   0  829.26   32.40
   4   0   0  847.42   31.16
   4   0   1   21.73    5.07
   4   0   1   25.18    6.47
  -4   0  -1   26.61    6.24
  -4   0  -2 1105.55   34.99
   4   0   2 1150.71   36.07
   4   0   2 1142.15   40.18
  -4   0  -3 1065.03   34.24
   4   0   3 1106.12   34.69
   4   0   3 1085.57   41.82
  -4   0  -4   94.48   10.92
   4   0   4   93.93   10.47
   4   0   4  112.17   14.64
   4   0   5   58.12   11.10
  -4   0  -5   60.90   10.03
   4   0   6   10.25    5.79
  -4   0  -6    9.35    5.91
   4   0   7  131.26   17.60
  -4   0  -7  105.72   13.32
   4   0   8  497.70   37.02
   4   1  -8  590.37   43.68
  -4  -1   8  569.29   39.32
   4   1  -7  234.39   25.48
  -4  -1   7  233.14   23.88
   4   1  -6   73.29   14.56
  -4  -1   6   87.78   13.59
  -4  -1   5  155.02   18.10
   4   1  -5  123.58   16.90
  -4  -1   4  570.31   32.62
   4   1  -4  565.47   33.27
   4   1  -3   75.92   11.77
  -4  -1   3   65.01   10.48
   4   1  -2  466.58   27.04
  -4  -1   2  540.74   23.52
   4   1  -2  570.25   29.43
   4   1  -1   22.12    5.95
   4   1  -1   14.71    5.41
  -4  -1   1   15.81    4.31
  -4  -1   0  313.80   20.15
   4   1   0  335.83   19.97
   4   1   0  285.31   20.30
  -4  -1  -1  831.15   34.55
   4   1   1  889.05   34.06
  -4  -1  -2  614.10   22.94
   4   1   2  687.68   30.01
   4   1   3    4.60    4.16
  -4  -1  -3    3.56    2.73
   4   1   3    1.39    3.32
  -4  -1  -4  137.39   11.54
   4   1   4  152.02   14.49
   4   1   4  152.66   16.06
   4   1   5   35.02    8.98
   4   1   5   26.17    6.21
   4   1   6  458.47   27.96
   4   1   6  500.19   31.92
  -4  -1  -9   83.76   18.36
   4   2  -7   17.02    9.19
  -4  -2   7    7.63    5.51
   4   2  -6  206.21   23.33
  -4  -2   6  191.90   21.57
   4   2  -5  517.64   33.20
  -4  -2   5  518.13   33.41
   4   2  -4  555.88   32.78
  -4  -2   4  440.71   29.63
   4   2  -3   11.23    6.56
   4   2  -2 1104.59   41.45
  -4  -2   2 1076.82   37.96
   4   2  -1  880.55   32.90
  -4  -2   1  856.20   34.42
   4   2  -1  855.53   36.72
   4   2   0  323.40   18.09
  -4  -2   0  312.63   20.97
   4   2   0  285.24   20.57
  -4  -2  -1   14.10    5.68
   4   2   1   11.02    5.43
  -4  -2  -2   62.84   11.11
   4   2   2   55.38    9.44
  -4  -2  -3  366.96   26.16
   4   2   3  335.22   23.07
   4   2   4 1646.92   52.85
  -4  -2  -4 1473.10   54.06
   4   2   5  336.47   25.00
  -4  -2  -5  327.76   27.02
  -4  -2  -6   37.23   10.88
   4   2   6   44.07    9.46
   4   2   7  326.78   26.51
  -4  -2  -7  332.45   30.59
  -4  -2  -8  437.11   37.15
  -4  -2  -9   80.52   18.00
  -4  -3   7   12.90    7.52
   4   3  -6  142.08   19.42
  -4  -3   6  129.26   18.89
   4   3  -5   70.81   13.66
  -4  -3   5   50.08   10.63
  -4  -3   4  119.03   16.61
   4   3  -4  127.58   16.19
   4   3  -3 1159.13   45.05
   4   3  -3 1255.09   49.31
   4   3  -2  146.10   15.08
  -4  -3   2  140.43   14.70
   4   3  -2  180.88   17.41
   4   3  -1  199.41   15.84
  -4  -3   1  189.55   17.41
   4   3  -1  207.01   18.71
  -4  -3   0  229.34   19.80
   4   3   0  225.00   19.31
  -4  -3  -1  445.40   28.81
   4   3   1  450.95   27.85
  -4  -3  -2  263.86   22.01
   4   3   2  287.72   22.27
   4   3   3  151.50   17.01
  -4  -3  -3  167.91   18.51
  -4  -3  -4   -2.05    4.13
   4   3   4    3.95    3.93
   4   3   5  687.82   38.86
  -4  -3  -5  819.23   43.29
   4   3   6  440.92   31.64
  -4  -3  -6  420.35   33.19
  -4  -3  -7   60.50   14.68
   4   3   7   41.70   10.98
  -4  -3  -8    6.74    8.11
   4   3   8   10.92    8.30
  -4  -3  -9   55.18   15.48
  -4  -4   6  400.94   33.37
  -4  -4   5  336.76   29.27
  -4  -4   4  141.74   17.59
   4   4  -3   -6.54    5.68
   4   4  -2   27.29    6.73
  -4  -4   2   21.59    7.53
  -4  -4   1  526.12   31.66
   4   4  -1  549.14   32.45
  -4  -4   0 1155.01   47.87
   4   4   0 1096.57   45.90
  -4  -4  -1  239.88   23.49
   4   4   1  269.35   22.96
  -4  -4  -2   13.86    5.94
   4   4   2   18.37    6.43
   4   4   3  757.75   39.37
  -4  -4  -3  684.86   39.55
   4   4   4  563.87   35.49
  -4  -4  -4  540.25   36.02
   4   4   5  255.49   25.70
  -4  -4  -5  248.47   25.67
  -4  -4  -6  131.07   20.04
   4   4   6  106.92   18.01
  -4  -4  -7   70.75   14.50
   4   4   7   50.65   14.08
   4   4   8  209.54   26.01
  -4  -4  -8  261.92   30.34
   4   4   9  280.09   31.71
  -4  -4  -9  409.62   38.03
  -4  -5   4  265.91   26.73
   4   5  -3  321.06   26.98
   4   5  -2  134.46   17.01
  -4  -5   2  121.67   15.71
  -4  -5   1  363.60   28.01
   4   5  -1  366.62   27.80
  -4  -5   0  177.16   20.73
   4   5   0  194.25   20.83
   4   5   1  908.43   44.88
  -4  -5  -1  857.94   45.39
   4   5   2  781.92   42.18
  -4  -5  -2  741.11   43.37
   4   5   3  136.76   19.04
  -4  -5  -3  133.13   19.79
  -4  -5  -4   31.25   11.04
   4   5   4   38.52   11.05
  -4  -5  -5   94.90   16.39
   4   5   5   75.13   15.94
   4   5   6  209.20   24.41
  -4  -5  -6  206.83   25.01
   4   5   7  466.23   37.72
  -4  -5  -7  526.30   40.67
  -4  -5  -8   12.20    8.14
   4   5   8   17.87   10.72
   4   6  -2   29.94    8.51
  -4  -6   1  305.34   27.91
   4   6  -1  355.42   29.62
  -4  -6   0  279.43   27.63
   4   6   0  312.93   27.69
   4   6   1  300.29   27.50
  -4  -6  -1  268.55   27.84
  -4  -6  -2   29.34   10.75
   4   6   2   37.76   10.42
  -4  -6  -3   51.91   14.02
   4   6   3   47.55   12.86
   4   6   4  284.21   28.17
  -4  -6  -4  303.22   31.20
   4   6   5  478.68   37.16
  -4  -6  -5  544.11   42.51
  -4  -6  -6   56.59   14.47
   4   6   6   44.96   13.70
  -4  -6  -7   -1.52    7.01
   4   6   7    1.32    6.35
   4   7   0   17.53    9.34
   4   7   1   21.20   10.20
  -4  -7  -1   34.23   13.26
   4   7   2  405.83   35.60
  -4  -7  -2  415.87   38.03
   4   7   3  302.10   31.22
  -4  -7  -3  338.30   34.24
  -4  -7  -4  129.21   22.05
   4   7   4   97.02   19.09
  -4  -7  -5    7.18    8.41
   4   7   5   18.73    9.89
  -5   6   3  133.48   22.08
  -5   6   2    8.91    7.88
  -5   6   1   19.04   12.84
   5  -5  -6  407.17   39.42
   5  -5  -5   87.22   18.84
  -5   5   4   64.91   17.11
  -5   5   3   22.72   11.02
  -5   5   2  227.22   27.00
   5  -5  -1   80.67   14.21
  -5   5   1   87.45   16.98
  -5   5   0  286.85   30.16
   5  -5   0  325.24   27.87
   5  -5   1   -2.02    5.50
  -5   5  -1   -1.70    6.25
   5  -5   2   30.13    9.57
  -5   5  -2   20.37   10.79
   5  -4  -7  153.77   25.23
   5  -4  -6   -7.31   11.42
   5  -4  -5   31.76   12.31
   5  -4  -4  210.22   27.96
  -5   4   2  338.53   30.40
   5  -4  -2  310.42   24.92
   5  -4  -1    1.13    5.59
  -5   4   1    4.14    7.95
  -5   4   0  419.53   32.75
   5  -4   0  429.74   29.95
  -5   4  -1  402.45   32.18
   5  -4   1  406.02   30.05
  -5   4  -2  233.75   25.33
   5  -4   2  263.28   25.60
  -5   4  -3   15.66    9.58
   5  -4   3   12.40    7.39
   5  -4   4   32.67   11.17
  -5   4  -4   18.18    8.80
  -5   3   7  195.51   23.01
   5  -3  -7  159.34   24.66
   5  -3  -6  100.98   19.25
  -5   3   6  116.92   16.48
  -5   3   5  120.69   16.13
   5  -3  -5   75.92   16.98
  -5   3   4  133.79   15.30
   5  -3  -4   88.24   16.59
   5  -3  -3   53.56   12.96
  -5   3   3   66.13   10.34
   5  -3  -2   15.58    5.73
  -5   3   1  562.22   36.25
   5  -3  -1  568.28   31.89
   5  -3   0  103.10   14.33
  -5   3   0  117.03   17.23
   5  -3   1    8.61    6.86
  -5   3  -1    2.09    5.46
   5  -3   2   48.85   11.89
  -5   3  -2   21.17    8.60
  -5   3  -3  348.93   28.88
   5  -3   3  354.63   28.74
   5  -3   4   46.05   12.83
  -5   3  -4   45.95   12.57
   5  -3   5   34.44   11.87
  -5   3  -5   33.36   10.85
  -5   2   7  368.13   31.54
   5  -2  -7  308.75   33.38
  -5   2   6  215.39   22.02
   5  -2  -6  213.23   25.91
   5  -2  -5   11.19    9.30
  -5   2   5   -0.85    6.04
  -5   2   4  536.88   31.16
   5  -2  -4  434.76   34.24
  -5   2   3  565.42   29.87
   5  -2  -3  514.61   36.70
  -5   2   2  333.23   22.49
   5  -2  -2  310.27   28.01
   5  -2  -2  300.69   20.02
   5  -2  -1    4.72    4.59
  -5   2   1    7.95    5.33
   5  -2   0   72.53   11.17
  -5   2   0   69.81   11.94
  -5   2  -1  666.82   36.15
   5  -2   1  690.33   35.10
  -5   2  -2  480.43   31.09
   5  -2   2  552.25   32.77
  -5   2  -3  167.31   18.67
   5  -2   3  162.78   18.95
   5  -2   4   -2.21    4.08
  -5   2  -4   12.08    7.18
  -5   2  -5  268.70   25.67
   5  -2   5  261.36   26.44
   5  -2   6  431.57   34.83
  -5   1   7   45.17   11.56
   5  -1  -7   48.01   16.36
  -5   1   6  239.58   23.62
   5  -1  -6  224.80   26.75
  -5   1   5  698.89   39.38
   5  -1  -5  686.59   42.74
   5  -1  -4   14.68    7.74
  -5   1   4   13.18    6.28
   5  -1  -3    6.39    7.45
  -5   1   3   14.97    6.16
  -5   1   2  541.97   29.89
   5  -1  -2  532.94   33.88
   5  -1  -2  478.50   24.30
  -5   1   1  718.62   32.93
   5  -1  -1  701.61   38.32
   5  -1  -1  666.16   31.65
   5  -1   0   34.01    7.92
  -5   1   0   45.75    8.30
  -5   1   0   45.25    9.79
  -5   1  -1  130.97   15.19
   5  -1   1  158.07   16.02
  -5   1  -2  261.90   20.60
   5  -1   2  262.64   22.03
  -5   1  -3  225.44   19.42
   5  -1   3  240.78   21.80
  -5   1  -4  481.76   28.47
   5  -1   4  561.43   35.16
  -5   1  -5  241.85   21.82
   5  -1   5  255.03   25.68
   5  -1   6   44.69   12.05
   5  -1   7  124.13   19.96
  -5   0   7  216.76   24.04
   5   0  -7  218.96   27.93
  -5   0   6  139.04   19.20
   5   0  -6  122.66   19.83
  -5   0   5    5.37    6.58
   5   0  -5    9.15    9.17
   5   0  -4  106.02   16.01
  -5   0   4  108.62   15.11
  -5   0   3  725.23   38.48
   5   0  -3  639.79   37.42
  -5   0   2  524.99   30.81
   5   0  -2  527.85   32.23
  -5   0   2  523.94   26.26
  -5   0   1  169.35   16.03
   5   0  -1  167.06   18.12
   5   0   0   63.18   10.16
   5   0   0   56.26    9.68
   5   0   0   59.53   11.84
  -5   0  -1  582.70   28.65
   5   0   1  575.92   29.86
   5   0   1  577.31   30.80
  -5   0  -2  764.75   32.21
   5   0   2  725.88   32.64
   5   0   2  799.86   37.96
  -5   0  -3  471.91   26.04
   5   0   3  475.91   25.64
   5   0   3  498.85   31.52
  -5   0  -4    0.86    4.06
   5   0   4    3.86    5.49
   5   0   5  144.27   18.52
   5   0   6  381.88   31.25
   5   0   7  271.80   27.63
   5   1  -7   42.47   14.62
  -5  -1   7   38.16   11.32
  -5  -1   6  678.36   42.30
   5   1  -6  714.87   46.17
  -5  -1   5  500.00   37.29
   5   1  -5  428.93   33.99
  -5  -1   4  262.60   24.11
   5   1  -4  251.41   24.73
   5   1  -3   13.60    5.94
  -5  -1   3   29.80    9.15
   5   1  -2  391.89   27.94
   5   1  -1  380.95   25.44
  -5  -1   1  354.98   23.70
   5   1  -1  368.39   26.63
  -5  -1   0 1788.96   55.74
   5   1   0 1895.90   54.74
   5   1   0 1757.88   56.10
  -5  -1  -1  163.04   14.90
  -5  -1  -1  185.65   18.79
   5   1   1  196.38   17.81
   5   1   2   81.95   11.84
  -5  -1  -2   72.07   12.52
  -5  -1  -3  422.50   30.51
   5   1   3  426.17   27.50
   5   1   4  923.58   40.05
  -5  -1  -7   12.90    8.23
  -5  -2   6  190.24   22.89
   5   2  -5   -1.83    7.13
  -5  -2   5    9.46    6.99
   5   2  -4   53.51   12.41
  -5  -2   4   63.31   12.20
  -5  -2   3  402.13   29.71
   5   2  -3  336.11   27.35
   5   2  -2  551.42   31.72
   5   2  -2  640.89   36.06
  -5  -2   1  417.36   26.85
   5   2  -1  390.26   28.01
   5   2   0    2.52    3.44
  -5  -2   0    4.51    4.32
  -5  -2  -1  263.70   22.95
   5   2   1  288.98   24.01
  -5  -2  -2  725.53   38.73
   5   2   2  740.26   37.49
  -5  -2  -3  295.95   26.05
   5   2   3  320.14   25.98
  -5  -2  -4  147.98   19.79
   5   2   4  145.28   17.88
  -5  -2  -5    2.61    5.93
   5   2   5    2.46    5.64
  -5  -2  -6  386.79   34.07
   5   2   6  338.04   28.15
  -5  -2  -7  413.49   36.53
  -5  -2  -8  102.65   17.96
  -5  -3   5  465.30   35.81
  -5  -3   4  932.19   48.92
  -5  -3   3  104.81   16.10
   5   3  -2    0.34    4.78
  -5  -3   1  658.86   36.29
   5   3  -1  725.78   39.76
  -5  -3   0  753.99   39.41
   5   3   0  748.63   39.38
  -5  -3  -1  205.98   20.55
   5   3   1  203.58   21.00
  -5  -3  -2  349.45   28.23
   5   3   2  333.96   27.82
  -5  -3  -3  105.57   17.29
   5   3   3   90.41   15.60
  -5  -3  -4  237.91   26.09
   5   3   4  260.04   24.87
   5   3   5 1045.35   50.48
  -5  -3  -5  950.41   52.20
   5   3   6  305.10   29.04
  -5  -3  -6  292.86   30.08
  -5  -3  -7   18.24   11.61
  -5  -4   4    9.13    8.30
   5   4  -2  434.08   32.45
  -5  -4   1  186.70   20.11
   5   4  -1  185.46   21.01
   5   4   0   52.92   11.24
  -5  -4   0   44.90   11.19
   5   4   1   21.67    7.52
  -5  -4  -1    7.57    5.86
  -5  -4  -2  379.17   31.54
   5   4   2  419.02   31.89
  -5  -4  -3  507.69   37.85
   5   4   3  508.38   36.03
   5   4   4  188.22   22.77
  -5  -4  -4  173.11   21.38
  -5  -4  -5   24.89   10.66
   5   4   5   29.71   10.25
  -5  -4  -6   63.34   16.21
   5   4   6   63.64   14.70
  -5  -4  -7  172.81   26.04
   5   4   7  128.67   21.60
   5   5  -2   42.85   11.25
   5   5  -1   16.86    8.62
   5   5   0  142.95   19.02
  -5  -5   0   95.08   19.01
  -5  -5  -1  942.55   51.50
   5   5   1  973.98   50.44
  -5  -5  -2   89.94   18.02
   5   5   2   82.97   15.71
  -5  -5  -3   -0.06    7.32
   5   5   3    4.55   10.29
  -5  -5  -4   61.35   15.79
   5   5   4   85.46   17.01
   5   5   5  222.27   27.37
  -5  -5  -5  155.65   25.36
  -5  -5  -6   27.15   13.16
   5   5   6   42.41   14.19
   5   6   1   52.03   13.92
  -5  -6  -1   47.32   15.12
   5   6   2  130.68   21.02
  -5  -6  -2  154.90   24.08
  -5  -6  -3  162.90   24.66
   5   6   3  178.26   24.22
  -5  -6  -4   83.45   19.90
   5   6   4   62.14   16.37
  -6   4   3   14.78   11.81
  -6   4   2   -3.15    6.52
  -6   4   1  239.35   28.57
  -6   4   0  332.28   33.39
   6  -4   1   51.92   13.58
  -6   4  -1   48.63   14.49
   6  -3  -5   16.63   13.69
   6  -3  -4   10.57   11.63
   6  -3  -3  375.55   36.19
  -6   3   2  560.40   40.03
  -6   3   1  101.77   16.69
   6  -3   0   12.20    7.46
  -6   3   0   -3.82    7.92
  -6   3  -1  568.99   38.91
   6  -3   1  603.73   38.10
  -6   3  -2  296.46   29.79
   6  -3   2  405.47   32.58
   6  -3   3  117.78   19.47
  -6   3  -3   85.81   17.13
   6  -2  -5  362.10   35.79
   6  -2  -4  340.82   33.85
   6  -2  -3   69.01   15.72
   6  -2  -2   82.96   18.31
  -6   2   1  252.71   26.25
  -6   2   0  241.55   24.00
   6  -2   0  227.90   22.90
  -6   2  -1  211.81   23.57
   6  -2   1  245.42   23.47
   6  -2   2   28.33   10.13
  -6   2  -2   24.27   10.08
   6  -2   3  100.40   16.67
  -6   2  -3   41.36   11.76
   6  -2   4  463.25   37.79
  -6   1   5  356.58   29.38
   6  -1  -5  286.28   31.66
  -6   1   4   70.62   13.41
   6  -1  -4   45.34   14.25
  -6   1   3  617.84   37.61
   6  -1  -3  590.16   41.29
  -6   1   2  301.67   25.04
   6  -1  -2  334.61   31.09
  -6   1   1  297.47   23.95
   6  -1   0   12.50    6.69
  -6   1   0   25.58    9.76
   6  -1   1    7.69    5.42
  -6   1  -1   10.65    7.63
  -6   1  -2  236.10   22.47
   6  -1   2  287.35   26.17
   6  -1   3 1161.88   53.83
   6  -1   4  153.52   20.29
   6  -1   5    2.14    7.42
  -6   0   5  334.96   29.63
   6   0  -5  251.10   28.25
  -6   0   4  413.85   32.59
   6   0  -4  305.77   30.31
  -6   0   3  247.26   24.66
   6   0  -3  207.73   24.35
   6   0  -2    0.89    8.10
  -6   0   2    7.64    6.34
  -6   0   1  131.19   17.19
   6   0  -1  150.08   20.09
  -6   0   0  808.03   39.20
  -6   0   0  861.85   42.96
   6   0   3   12.14    6.40
   6   0   4  138.21   19.22
   6   0   5  392.17   33.60
  -6  -1   5  125.38   19.77
  -6  -1   4    7.91    8.34
  -6  -1   3   10.45    7.09
  -6  -1   2  479.71   33.96
  -6  -1   0  141.89   18.31
   6   1   0  182.69   20.73
   6   1   1    1.10    4.75
  -6  -1  -1    5.56    5.36
  -6  -1  -2  310.74   28.30
   6   1   2  260.83   24.92
  -6  -1  -3   92.67   17.96
  -6  -1  -4  114.27   20.02
  -6  -1  -5  125.08   21.54
  -6  -2   4  497.13   37.15
  -6  -2   3  226.45   24.94
  -6  -2   2   68.40   13.82
   6   2  -1   36.03   11.12
  -6  -2   0  247.09   24.24
   6   2   0  296.73   27.03
  -6  -2  -1  590.17   37.61
   6   2   1  562.98   36.76
  -6  -2  -2  282.40   27.48
   6   2   2  267.48   24.72
   6   2   3   11.53    9.00
  -6  -2  -3    7.70    9.22
  -6  -2  -4  120.97   19.72
  -6  -2  -5  159.79   24.95
  -6  -3   3   95.46   16.80
   6   3  -1   36.48   12.42
   6   3   0  154.43   20.51
   6   3   1   -7.27    8.06
  -6  -3  -1   19.62   10.60
   6   3   2   12.24    7.17
  -6  -3  -2    0.50    5.52
   6   3   3  158.14   21.18
  -6  -3  -3  160.95   21.34
  -6  -3  -4  270.25   30.21
   6   3   4  309.41   30.13
  -6  -3  -5   14.59   11.79
   6   4  -1   31.55   13.44
   6   4   0  107.46   19.07
   6   4   1  215.80   24.81
   6   4   2  140.27   20.52
  -6  -4  -2  125.17   20.52
   6   4   3   76.32   16.48
  -6  -4  -3   55.82   16.03
  -6  -4  -4   22.66   10.42
   6   4   4   27.27   12.77
   0   0   0    0.00    0.00
TITL Li3GaB2O6 in P-1
REM P-1 (#2 in standard setting)
CELL 0.71073   4.872855   6.242595   8.012884  73.3466  89.7031  89.6977
ZERR    1.00   0.000284   0.000453   0.000478   0.0058   0.0048   0.0053
LATT  1
SFAC Li B O Ga
UNIT 3.00 2.00 6.00 1.00
TREF
HKLF 4
END
_computing_structure_solution     'SHELXT 2014/5 (Sheldrick, 2014)'
;
_shelx_hkl_checksum     71417
_shelx_res_file
;
    li3gab2o6.res created by SHELXL-2014/7
TITL li3gab2o6_a.res in P-1
REM Old TITL li3gab2o6_a.res in P-1
REM SHELXT solution in P-1
REM R1 0.048, Rweak 0.007, Alpha 0.068, Orientation as input
REM Formula found by SHELXT: B5 Ga O4
CELL 0.71073 4.8731 6.2429 8.013 73.346 89.701 89.698
ZERR 2 0.0003 0.0004 0.0005 0.006 0.005 0.005
LATT 1
SFAC B Ga Li O
UNIT 4 2 6 12
L.S. 40
PLAN  20
BOND $H
list 4
MORE -1
CONF
fmap 2
acta 52
REM <olex2.extras>
REM <HklSrc "%.\\Li3GaB2O6.hkl">
REM </olex2.extras>
WGHT    0.028200    0.104200
FVAR       1.04337
GA1   2    0.659372    0.229513    0.609059    11.00000    0.00877    0.01034 =
         0.00789    0.00064    0.00130   -0.00023
B1    1    0.169120    0.013462    0.745383    11.00000    0.01032    0.00523 =
         0.01060   -0.00177    0.00209    0.00084
B2    1    0.663106    0.501377    0.248913    11.00000    0.00910    0.00877 =
         0.00954   -0.00127    0.00020   -0.00133
O1    4    0.303735    0.139088    0.595795    11.00000    0.00980    0.01339 =
         0.00900    0.00116    0.00112   -0.00276
O2    4   -0.120221   -0.002800    0.731680    11.00000    0.00679    0.01046 =
         0.00984    0.00204    0.00025    0.00125
O3    4    0.297841   -0.083048    0.895538    11.00000    0.01069    0.01038 =
         0.00945    0.00079   -0.00177   -0.00071
O4    4    0.795319    0.354656    0.389966    11.00000    0.01098    0.01383 =
         0.00661    0.00299    0.00120    0.00172
O5    4    0.383332    0.552901    0.272688    11.00000    0.00876    0.01019 =
         0.01037   -0.00174    0.00129    0.00079
O6    4    0.792116    0.585336    0.096746    11.00000    0.01357    0.01138 =
         0.00882    0.00050    0.00293   -0.00012
LI1   3    0.182832   -0.371720    1.041449    11.00000    0.01886    0.01328 =
         0.01322   -0.00231    0.00130   -0.00379
LI2   3    1.164547    0.273819    0.367043    11.00000    0.01197    0.01446 =
         0.01337    0.00090    0.00077   -0.00088
LI3   3    0.683876    0.878515   -0.039852    11.00000    0.01343    0.01720 =
         0.01521   -0.00162    0.00000   -0.00136
HKLF 4
REM  li3gab2o6_a.res in P-1
REM R1 =  0.0279 for    1265 Fo > 4sig(Fo)  and  0.0326 for all    1397 data
REM    109 parameters refined using      0 restraints
END
WGHT      0.0282      0.1042
REM Highest difference peak  1.035,  deepest hole -0.761,  1-sigma level  0.136
Q1    1   1.0115  0.3065  0.1811  11.00000  0.05    1.03
Q2    1   0.3998  0.6677  0.3213  11.00000  0.05    0.60
Q3    1   0.2658  0.0756  0.6731  11.00000  0.05    0.56
Q4    1   0.4323  0.1788  0.6526  11.00000  0.05    0.52
Q5    1  -0.2662  0.0253  0.6228  11.00000  0.05    0.52
Q6    1   0.3507  0.7764  0.2216  11.00000  0.05    0.47
Q7    1  -0.0589 -0.0095  0.6571  11.00000  0.05    0.46
Q8    1   0.7329  0.4289  0.3270  11.00000  0.05    0.45
Q9    1   0.4948  0.1753  0.5124  11.00000  0.05    0.43
Q10   1   0.2873  0.0068  0.5057  11.00000  0.05    0.43
Q11   1   0.6624  0.5102  0.0012  11.00000  0.05    0.42
Q12   1   0.5651  0.5783  0.2554  11.00000  0.05    0.42
Q13   1  -0.1189 -0.0814  0.6989  11.00000  0.05    0.42
Q14   1   0.3745  0.4007  0.1823  11.00000  0.05    0.41
Q15   1   0.2344  0.1976  0.5568  11.00000  0.05    0.41
Q16   1   0.3045  0.0808  0.5534  11.00000  0.05    0.41
Q17   1   0.7145  0.5406  0.1449  11.00000  0.05    0.41
Q18   1   0.8696  0.3100  0.2645  11.00000  0.05    0.40
Q19   1   0.3026 -0.0207  0.8180  11.00000  0.05    0.39
Q20   1   0.8909  0.2086  0.3855  11.00000  0.05    0.39
;
_shelx_res_checksum     87457
