# Supplementary material for: Crystal structure of Li3Ga(BO3)2
Source: Acta Crystallogr E Crystallogr Commun. 2017 Feb 28;73(Pt 3):456–8. doi: 10.1107/S205698901700295X (PMC5347076; doi:10.1107/S205698901700295X)
Supplement: Supplementary file 2 [file e-73-00456-Isup3.hkl]

data_I                                                                          
_shelx_title ' li3gab2o6_a.res in P-1'                                          
_shelx_refln_list_code          4                                               
_shelx_F_calc_maximum       93.48                                               
_exptl_crystal_F_000       196.00                                               
_reflns_d_resolution_high  0.7002                                               
                                                                                
loop_                                                                           
 _space_group_symop_operation_xyz                                               
 'x, y, z'                                                                      
 '-x, -y, -z'                                                                   
                                                                                
_cell_length_a     4.8731                                                       
_cell_length_b     6.2429                                                       
_cell_length_c     8.0130                                                       
_cell_angle_alpha  73.346                                                       
_cell_angle_beta   89.701                                                       
_cell_angle_gamma  89.698                                                       
                                                                                
_shelx_F_squared_multiplier     1.000                                           
                                                                                
loop_                                                                           
 _refln_index_h                                                                 
 _refln_index_k                                                                 
 _refln_index_l                                                                 
 _refln_F_squared_calc                                                          
 _refln_F_squared_meas                                                          
 _refln_F_squared_sigma                                                         
 _refln_observed_status                                                         
   1   0   0        921.86        926.04        16.01 o                         
   2   0   0       4215.38       4546.91        31.61 o                         
   3   0   0       1463.85       1525.26        20.68 o                         
   4   0   0        817.03        793.03        22.84 o                         
   5   0   0         46.83         54.84         5.54 o                         
   6   0   0        721.40        765.58        26.60 o                         
  -6   1   0         23.52         16.37         6.01 o                         
  -5   1   0         34.35         38.42         4.54 o                         
  -4   1   0        557.18        563.77        17.20 o                         
  -3   1   0          7.34          3.72         1.54 o                         
  -2   1   0       1544.79       1454.90        28.08 o                         
  -1   1   0       1339.28       1196.88        69.21 o                         
   0   1   0         69.68         76.71         2.79 o                         
   1   1   0       2832.84       2840.34        32.73 o                         
   2   1   0       2016.93       2018.92        20.30 o                         
   3   1   0        260.68        252.26         9.58 o                         
   4   1   0        271.85        287.82        11.05 o                         
   5   1   0       1561.31       1669.64        36.05 o                         
   6   1   0        149.94        149.14        18.74 o                         
  -6   2   0        231.41        215.53        15.22 o                         
  -5   2   0         64.82         65.49         7.49 o                         
  -4   2   0         13.12         21.14         3.47 o                         
  -3   2   0       1073.15       1088.39        17.30 o                         
  -2   2   0        279.14        241.83         9.50 o                         
  -1   2   0        729.00        756.96         9.03 o                         
   0   2   0        173.03        138.39         5.57 o                         
   1   2   0        514.71        481.55        10.56 o                         
   2   2   0         57.73         66.01         3.73 o                         
   3   2   0       1137.28       1152.99        20.74 o                         
   4   2   0        260.33        284.18        10.47 o                         
   5   2   0          7.74          3.13         2.47 o                         
   6   2   0        257.85        249.40        22.80 o                         
  -6   3   0          5.77          4.07         7.36 o                         
  -5   3   0        108.67        100.34        10.12 o                         
  -4   3   0        602.27        667.84        45.90 o                         
  -3   3   0       1196.74       1167.49        26.56 o                         
  -2   3   0        495.37        484.81        15.20 o                         
  -1   3   0       3357.85       3460.28        40.11 o                         
   0   3   0        104.81         99.61         4.37 o                         
   1   3   0          3.25          3.99         1.20 o                         
   2   3   0        985.61        958.35        15.84 o                         
   3   3   0       1247.53       1282.68        23.85 o                         
   4   3   0        196.19        208.67        12.70 o                         
   5   3   0        657.98        690.22        25.59 o                         
   6   3   0        126.04        141.87        18.84 o                         
  -6   4   0        327.65        305.26        30.67 o                         
  -5   4   0        353.77        390.58        20.30 o                         
  -4   4   0        299.18        277.51        17.77 o                         
  -3   4   0       1106.32       1156.32        29.14 o                         
  -2   4   0        332.93        317.12        14.06 o                         
  -1   4   0         34.70         30.07         2.65 o                         
   0   4   0        689.43        719.45        14.07 o                         
   1   4   0        355.96        346.71        10.13 o                         
   2   4   0        313.75        308.69         9.89 o                         
   3   4   0         66.04         76.60         7.77 o                         
   4   4   0        991.83       1033.81        30.44 o                         
   5   4   0         52.27         45.22         7.29 o                         
   6   4   0        104.53         98.72        17.52 o                         
  -5   5   0        269.17        283.64        18.80 o                         
  -4   5   0       1101.08       1157.19        78.91 o                         
  -3   5   0         30.39         12.67         8.81 o                         
  -2   5   0        868.82        881.63        25.95 o                         
  -1   5   0        443.25        438.14        17.44 o                         
   0   5   0        468.04        464.96        12.81 o                         
   1   5   0        415.02        411.87        13.87 o                         
   2   5   0       1707.86       1713.21        36.03 o                         
   3   5   0         42.98         46.90         6.68 o                         
   4   5   0        164.94        170.93        13.50 o                         
   5   5   0        119.75        113.75        21.99 o                         
  -4   6   0         48.59         40.52         7.77 o                         
  -3   6   0        195.15        185.11        13.81 o                         
  -2   6   0        407.82        425.17        33.83 o                         
  -1   6   0         40.02         33.13         5.81 o                         
   0   6   0        234.99        224.89         9.96 o                         
   1   6   0       1088.40       1068.66        24.34 o                         
   2   6   0         27.36         29.48         8.70 o                         
   3   6   0        429.22        431.11        20.81 o                         
   4   6   0        234.88        272.93        17.97 o                         
  -3   7   0        255.13        246.92        17.98 o                         
  -2   7   0          2.47         19.33         6.19 o                         
  -1   7   0        398.92        382.99        19.76 o                         
   0   7   0        118.59         94.65        16.09 o                         
   1   7   0          3.10          1.69         4.28 o                         
   2   7   0        217.91        237.01        15.58 o                         
   3   7   0        306.29        300.71        19.03 o                         
   4   7   0         15.87         16.10         8.58 o                         
  -2   8   0        289.78        271.05        23.31 o                         
  -1   8   0        415.86        381.15        31.85 o                         
   0   8   0        221.93        199.20        22.90 o                         
   1   8   0        528.69        495.17        36.62 o                         
   2   8   0         19.08         19.16        10.22 o                         
  -1  -8   1         66.80         49.06        12.51 o                         
   0  -8   1         17.22          9.47         8.32 o                         
   1  -8   1        166.28        178.76        22.58 o                         
  -3  -7   1        219.21        192.68        18.23 o                         
  -2  -7   1         65.98         49.65         7.28 o                         
  -1  -7   1         18.97          8.03         4.73 o                         
   0  -7   1        225.66        222.68        15.43 o                         
   1  -7   1        118.91        107.98        10.93 o                         
   2  -7   1         35.52         38.72         7.80 o                         
   3  -7   1         71.70         74.98        10.79 o                         
  -4  -6   1        303.25        303.89        23.00 o                         
  -3  -6   1         21.63         19.80         5.21 o                         
  -2  -6   1        830.00        832.59        26.81 o                         
  -1  -6   1        817.86        811.54        20.00 o                         
   0  -6   1          3.79          4.32         5.06 o                         
   1  -6   1        353.79        348.03        17.68 o                         
   2  -6   1        341.89        355.30        18.79 o                         
   3  -6   1         35.14         39.57         7.56 o                         
   4  -6   1         40.10         33.91         7.46 o                         
  -5  -5   1         21.51         15.49         7.92 o                         
  -4  -5   1        343.65        335.44        18.13 o                         
  -3  -5   1        581.94        591.22        22.31 o                         
  -2  -5   1        180.49        183.80         9.58 o                         
  -1  -5   1        274.29        278.34        10.64 o                         
   0  -5   1       1076.11       1123.80        20.31 o                         
   1  -5   1        466.46        467.74        18.24 o                         
   2  -5   1         44.08         40.36         5.54 o                         
   3  -5   1        731.80        782.19        26.65 o                         
   4  -5   1        168.14        152.45        12.79 o                         
   5  -5   1          0.09         -1.72         3.79 o                         
  -6  -4   1         22.90         28.98        12.35 o                         
  -5  -4   1        167.92        170.98        13.35 o                         
  -4  -4   1        486.93        493.88        20.82 o                         
  -3  -4   1         11.84         11.54         2.93 o                         
  -2  -4   1        506.64        503.53        13.47 o                         
  -1  -4   1       1900.55       1949.61        25.94 o                         
   0  -4   1          1.52          3.35         1.71 o                         
   1  -4   1       1662.21       1621.50        30.75 o                         
   2  -4   1        490.02        507.20        19.63 o                         
   3  -4   1         62.60         59.12         7.78 o                         
   4  -4   1        112.33        121.36        10.86 o                         
   5  -4   1        395.77        371.48        20.18 o                         
   6  -4   1         65.39         46.33         9.10 o                         
  -6  -3   1         37.00         33.51        11.41 o                         
  -5  -3   1        652.10        634.70        30.74 o                         
  -4  -3   1        188.59        182.43         9.12 o                         
  -3  -3   1       1568.23       1478.57        46.92 o                         
  -2  -3   1       1166.82       1201.63        34.36 o                         
  -1  -3   1         11.46         10.21         1.59 o                         
   0  -3   1        757.67        764.96        12.99 o                         
   1  -3   1       1449.47       1443.16        25.03 o                         
   2  -3   1         67.04         69.97         6.05 o                         
   3  -3   1        875.18        868.69        23.47 o                         
   4  -3   1       1296.39       1331.33        32.58 o                         
   5  -3   1          2.62          4.57         3.92 o                         
   6  -3   1        541.90        539.49        25.01 o                         
  -6  -2   1         33.56         33.10        10.22 o                         
  -5  -2   1        365.68        371.92        17.81 o                         
  -4  -2   1        779.62        794.78        18.34 o                         
  -3  -2   1        389.22        383.29        11.12 o                         
  -2  -2   1        129.81        129.37         7.00 o                         
  -1  -2   1        891.81        807.14        16.78 o                         
   0  -2   1       2195.71       2411.79        20.56 o                         
   1  -2   1         91.31        124.57         6.29 o                         
   2  -2   1       2268.35       2247.00        32.77 o                         
   3  -2   1        711.86        694.76        19.28 o                         
   4  -2   1         30.58         30.81         5.32 o                         
   5  -2   1        579.35        623.90        23.13 o                         
   6  -2   1        224.33        211.23        15.44 o                         
  -5  -1   1        332.87        337.86        13.35 o                         
  -4  -1   1         19.20         16.03         2.69 o                         
  -3  -1   1        881.50        875.15        16.16 o                         
  -2  -1   1       3001.72       3180.36        27.04 o                         
  -1  -1   1         61.85         62.34         2.88 o                         
   0  -1   1       1766.85       1889.12        14.34 o                         
   1  -1   1       2425.85       2420.90        24.80 o                         
   2  -1   1        889.45        902.99        25.52 o                         
   3  -1   1        543.38        533.77        11.69 o                         
   4  -1   1        736.83        759.41        16.41 o                         
   5  -1   1        123.61        133.28        12.45 o                         
   6  -1   1         12.14          8.19         4.06 o                         
  -6   0   1        150.79        128.43        12.00 o                         
  -5   0   1        150.97        154.66        11.03 o                         
  -4   0   1       1056.25       1085.50        24.03 o                         
  -3   0   1         19.21         12.22         1.91 o                         
  -2   0   1        162.64        159.48         5.31 o                         
  -1   0   1        977.80        948.86        24.85 o                         
   0   0   1       1939.61       1920.55        22.75 o                         
   1   0   1        194.99        202.51         4.29 o                         
   2   0   1       1270.11       1257.13        14.90 o                         
   3   0   1       2929.05       3154.58        41.23 o                         
   4   0   1         26.92         22.30         3.09 o                         
   5   0   1        493.98        531.74        15.77 o                         
  -6   1   1        304.35        273.28        22.00 o                         
  -5   1   1        614.46        638.30        18.01 o                         
  -4   1   1          5.08          9.00         2.19 o                         
  -3   1   1       1193.59       1137.47        17.94 o                         
  -2   1   1        335.45        250.20         6.81 o                         
  -1   1   1        120.66        100.06         3.24 o                         
   0   1   1        958.32        922.31         9.22 o                         
   1   1   1       4045.31       4002.96        49.51 o                         
   2   1   1          8.40          5.10         1.39 o                         
   3   1   1        705.60        758.18        41.69 o                         
   4   1   1        703.66        791.43        26.60 o                         
   5   1   1        161.43        165.68         8.97 o                         
   6   1   1          1.36          2.94         3.27 o                         
  -6   2   1        239.89        232.16        24.12 o                         
  -5   2   1          2.89          5.71         3.20 o                         
  -4   2   1        494.25        498.42        13.77 o                         
  -3   2   1       2146.05       2123.76        25.12 o                         
  -2   2   1         55.24         49.48         3.26 o                         
  -1   2   1       3811.83       3923.54        31.13 o                         
   0   2   1       2916.24       2946.30        21.87 o                         
   1   2   1        714.03        780.65        15.13 o                         
   2   2   1       2173.80       2248.94        21.11 o                         
   3   2   1        121.61        116.67         6.37 o                         
   4   2   1          9.12         11.51         3.61 o                         
   5   2   1        250.20        253.88        15.24 o                         
   6   2   1        483.28        529.70        24.15 o                         
  -6   3   1        112.34         93.49        15.33 o                         
  -5   3   1        515.48        519.66        22.00 o                         
  -4   3   1        312.22        320.19        15.12 o                         
  -3   3   1         77.20         77.39         4.66 o                         
  -2   3   1       2232.86       2265.75        44.58 o                         
  -1   3   1        887.68        903.83        16.63 o                         
   0   3   1         11.94          7.61         1.21 o                         
   1   3   1        980.86        975.55        21.80 o                         
   2   3   1       1460.85       1369.34        26.81 o                         
   3   3   1         42.00         42.86         5.68 o                         
   4   3   1        400.30        411.83        18.40 o                         
   5   3   1        169.09        188.16        13.49 o                         
   6   3   1          2.21          3.99        12.35 o                         
  -6   4   1        285.25        219.89        26.25 o                         
  -5   4   1          2.43          2.18         4.20 o                         
  -4   4   1        490.02        468.70        20.16 o                         
  -3   4   1        728.47        729.36        30.32 o                         
  -2   4   1        455.47        430.90        14.26 o                         
  -1   4   1       1036.74       1035.57        16.61 o                         
   0   4   1       3456.90       3459.77        32.40 o                         
   1   4   1        174.89        175.77         6.91 o                         
   2   4   1        451.58        431.33        16.49 o                         
   3   4   1        997.10        994.33        52.56 o                         
   4   4   1        237.82        235.00        15.08 o                         
   5   4   1         23.90         12.63         6.48 o                         
   6   4   1        199.39        198.25        22.79 o                         
  -5   5   1         76.17         76.80        10.01 o                         
  -4   5   1        499.35        507.66        22.33 o                         
  -3   5   1          3.23          1.86         2.66 o                         
  -2   5   1       1095.29       1124.99        43.34 o                         
  -1   5   1        829.91        836.56        27.29 o                         
   0   5   1         53.66         49.53         4.33 o                         
   1   5   1        852.86        824.65        17.37 o                         
   2   5   1        921.74        925.36        26.43 o                         
   3   5   1        174.66        175.25        13.20 o                         
   4   5   1        756.38        812.29        29.32 o                         
   5   5   1        845.22        880.88        33.11 o                         
  -5   6   1         11.05         17.49        11.80 o                         
  -4   6   1        105.87        118.59        29.33 o                         
  -3   6   1        238.53        249.94        16.03 o                         
  -2   6   1          1.92          2.70         4.77 o                         
  -1   6   1         58.61         64.43         7.78 o                         
   0   6   1        153.44        159.33         8.34 o                         
   1   6   1        148.99        139.79        10.80 o                         
   2   6   1         26.70         22.53         4.74 o                         
   3   6   1        316.91        342.40        18.87 o                         
   4   6   1        252.11        262.28        17.97 o                         
   5   6   1         37.29         45.92         9.41 o                         
  -4   7   1        130.27        124.37        18.81 o                         
  -3   7   1          5.88          8.91         4.62 o                         
  -2   7   1        163.01        156.29        13.40 o                         
  -1   7   1        207.96        190.70        18.29 o                         
   0   7   1         34.12         29.04         5.77 o                         
   1   7   1         84.01         73.45         8.37 o                         
   2   7   1        256.06        284.43        17.17 o                         
   3   7   1          0.59          1.59         7.94 o                         
   4   7   1         27.10         24.68         7.43 o                         
  -2   8   1        189.07        152.75        14.18 o                         
  -1   8   1          4.09          1.07         5.29 o                         
   0   8   1        221.23        208.34        23.11 o                         
   1   8   1        270.33        254.61        26.41 o                         
   2   8   1         26.47         30.70        12.41 o                         
  -2  -7   2         77.38         67.45        13.65 o                         
  -1  -7   2        220.88        204.33        21.27 o                         
   0  -7   2        329.05        314.07        18.54 o                         
   1  -7   2         14.31          9.10         4.74 o                         
   2  -7   2        351.59        319.00        20.04 o                         
   3  -7   2         80.48         77.53        22.08 o                         
  -4  -6   2         30.78         27.51         7.82 o                         
  -3  -6   2         74.67         75.67        13.45 o                         
  -2  -6   2        269.52        274.32        15.32 o                         
  -1  -6   2        579.58        568.53        17.22 o                         
   0  -6   2          3.44          3.57         3.78 o                         
   1  -6   2       1666.48       1689.25        40.37 o                         
   2  -6   2        396.70        383.33        20.17 o                         
   3  -6   2        180.87        164.24        15.84 o                         
   4  -6   2        152.05        164.26        15.07 o                         
  -5  -5   2         61.35         39.37        10.34 o                         
  -4  -5   2        116.36        117.48        10.60 o                         
  -3  -5   2        326.35        328.50        16.50 o                         
  -2  -5   2          0.18         -1.92         1.92 o                         
  -1  -5   2        795.91        833.81        18.90 o                         
   0  -5   2        482.92        488.63        13.67 o                         
   1  -5   2         33.65         36.76         5.67 o                         
   2  -5   2        417.48        402.62        18.36 o                         
   3  -5   2        665.54        654.82        25.01 o                         
   4  -5   2         38.06         27.55         6.57 o                         
   5  -5   2         27.95         23.57         6.58 o                         
  -5  -4   2        394.31        398.78        29.81 o                         
  -4  -4   2         25.82         22.99         4.61 o                         
  -3  -4   2         49.99         47.78         7.54 o                         
  -2  -4   2        952.63        988.56        20.02 o                         
  -1  -4   2        558.77        578.04        14.26 o                         
   0  -4   2        895.95        929.74        17.12 o                         
   1  -4   2        844.83        866.61        23.26 o                         
   2  -4   2        168.31        172.52        10.84 o                         
   3  -4   2         15.79         18.21         4.12 o                         
   4  -4   2        886.59        913.74        29.75 o                         
   5  -4   2        228.68        228.97        16.54 o                         
  -5  -3   2          1.11          0.31         4.39 o                         
  -4  -3   2        151.75        142.52        10.72 o                         
  -3  -3   2        274.80        273.60        10.45 o                         
  -2  -3   2        347.39        337.75        10.45 o                         
  -1  -3   2         50.22         43.47         3.59 o                         
   0  -3   2       1496.40       1548.58        19.77 o                         
   1  -3   2         18.25         12.78         2.51 o                         
   2  -3   2         92.38         85.81         7.03 o                         
   3  -3   2        124.73        131.42         9.62 o                         
   4  -3   2        358.94        355.47        17.12 o                         
   5  -3   2         23.71         32.10        12.71 o                         
   6  -3   2        317.20        325.78        50.07 o                         
  -6  -2   2         71.40         62.84        12.70 o                         
  -5  -2   2        553.63        545.50        41.10 o                         
  -4  -2   2       1101.43       1001.06        25.72 o                         
  -3  -2   2        186.56        174.11         8.04 o                         
  -2  -2   2       3578.55       3782.85        33.77 o                         
  -1  -2   2        572.21        559.52        11.76 o                         
   0  -2   2        236.03        272.57         7.10 o                         
   1  -2   2        711.95        630.89        17.35 o                         
   2  -2   2        173.97        164.63         8.66 o                         
   3  -2   2         77.57         76.38         6.67 o                         
   4  -2   2         11.79         12.73         3.53 o                         
   5  -2   2        468.34        474.92        32.99 o                         
   6  -2   2         28.54         24.16         6.56 o                         
  -6  -1   2        445.13        440.70        31.20 o                         
  -5  -1   2        370.13        360.02        25.67 o                         
  -4  -1   2        506.70        485.50        25.10 o                         
  -3  -1   2       5489.66       5495.07        70.48 o                         
  -2  -1   2        232.97        227.66         7.09 o                         
  -1  -1   2       3862.31       4160.59        52.59 o                         
   0  -1   2       2293.30       2341.24        18.85 o                         
   1  -1   2       3907.32       4063.07        83.89 o                         
   2  -1   2        245.58        232.94         6.37 o                         
   3  -1   2       5338.10       5274.86        67.54 o                         
   4  -1   2        307.86        302.57        10.26 o                         
   5  -1   2        226.06        240.92        13.82 o                         
   6  -1   2        238.81        239.17        23.54 o                         
  -6   0   2          3.68          4.30         4.59 o                         
  -5   0   2        470.64        482.63        15.60 o                         
  -4   0   2        145.38        145.68         9.76 o                         
  -3   0   2          1.01          3.05         1.69 o                         
  -2   0   2        661.21        655.77        17.34 o                         
  -1   0   2       2799.05       2809.39        28.31 o                         
   0   0   2         53.94         54.18         2.65 o                         
   1   0   2       1639.70       1742.69        28.70 o                         
   2   0   2       2694.94       2712.89        23.71 o                         
   3   0   2        293.89        271.47        11.98 o                         
   4   0   2       1007.05       1039.89        19.56 o                         
   5   0   2        676.29        699.31        18.03 o                         
  -6   1   2        288.80        289.80        17.92 o                         
  -5   1   2        501.39        470.74        18.19 o                         
  -4   1   2        186.78        183.09         8.29 o                         
  -3   1   2        980.57        938.55        21.15 o                         
  -2   1   2        320.55        288.07         7.19 o                         
  -1   1   2          2.46          2.00         1.07 o                         
   0   1   2       2316.88       2314.75        17.60 o                         
   1   1   2        438.92        377.56         7.35 o                         
   2   1   2        187.14        202.31         5.66 o                         
   3   1   2        935.89        939.00        15.33 o                         
   4   1   2        596.81        590.90        33.80 o                         
   5   1   2         70.92         71.29         7.90 o                         
   6   1   2        290.93        261.64        22.93 o                         
  -6   2   2        131.26         76.21        16.82 o                         
  -5   2   2        312.71        289.08        12.12 o                         
  -4   2   2       1184.67       1140.60        25.24 o                         
  -3   2   2        117.80        111.10         5.75 o                         
  -2   2   2         45.12         46.56         7.78 o                         
  -1   2   2        990.83        925.58        19.78 o                         
   0   2   2       8739.25       9185.92        88.84 o                         
   1   2   2        172.13        142.02         8.93 o                         
   2   2   2       4181.00       4160.04        45.00 o                         
   3   2   2        333.47        281.62        16.14 o                         
   4   2   2         49.88         53.96         6.61 o                         
   5   2   2        641.29        673.59        24.75 o                         
   6   2   2        254.80        252.04        16.88 o                         
  -6   3   2        506.55        514.83        36.77 o                         
  -5   3   2         22.06         14.31         5.26 o                         
  -4   3   2         32.64         26.65         4.89 o                         
  -3   3   2        717.66        695.79        19.79 o                         
  -2   3   2       1170.83       1181.25        30.71 o                         
  -1   3   2          6.32          3.95         1.35 o                         
   0   3   2        676.89        614.00        15.31 o                         
   1   3   2       2146.36       2090.54        37.25 o                         
   2   3   2        125.51        118.03         8.12 o                         
   3   3   2        319.77        328.85        14.70 o                         
   4   3   2        251.66        253.71        14.38 o                         
   5   3   2        328.43        313.98        18.20 o                         
   6   3   2          6.46          5.15         5.39 o                         
  -6   4   2          1.34         -2.89         5.99 o                         
  -5   4   2        322.43        296.10        17.71 o                         
  -4   4   2        341.39        379.86        27.57 o                         
  -3   4   2        248.94        244.11         9.34 o                         
  -2   4   2        757.66        788.38        16.85 o                         
  -1   4   2       3423.31       3495.97        34.11 o                         
   0   4   2         11.43         14.34         2.30 o                         
   1   4   2        696.07        698.38        13.06 o                         
   2   4   2        454.79        450.76        19.03 o                         
   3   4   2        504.00        501.17        20.04 o                         
   4   4   2         22.10         14.72         4.01 o                         
   5   4   2        333.10        367.35        20.60 o                         
   6   4   2        107.82        122.32        13.33 o                         
  -5   5   2        219.54        208.74        24.80 o                         
  -4   5   2          2.12         -2.97         3.38 o                         
  -3   5   2        121.24        115.53        10.00 o                         
  -2   5   2        548.21        568.14        14.55 o                         
  -1   5   2        132.79        129.60         6.93 o                         
   0   5   2        744.56        726.28        16.10 o                         
   1   5   2        644.11        627.29        26.26 o                         
   2   5   2         66.27         70.90         7.82 o                         
   3   5   2        125.92        127.55        10.78 o                         
   4   5   2        665.43        700.61        27.78 o                         
   5   5   2         81.02         79.12        10.88 o                         
  -5   6   2          1.71          8.19         7.24 o                         
  -4   6   2        447.25        433.67        43.27 o                         
  -3   6   2        341.29        364.86        19.11 o                         
  -2   6   2          9.74          9.37         3.41 o                         
  -1   6   2        493.84        465.24        21.17 o                         
   0   6   2        514.56        503.84        15.97 o                         
   1   6   2         93.88         95.44         8.78 o                         
   2   6   2        298.85        324.50        17.04 o                         
   3   6   2         63.58         52.38         8.16 o                         
   4   6   2         30.17         31.25         6.87 o                         
   5   6   2        123.79        130.61        14.55 o                         
  -4   7   2        327.10        294.88        20.07 o                         
  -3   7   2        368.53        376.97        21.16 o                         
  -2   7   2        854.16        840.71        30.37 o                         
  -1   7   2         14.58         10.78         4.28 o                         
   0   7   2         19.53         13.99         5.14 o                         
   1   7   2        522.91        541.76        22.64 o                         
   2   7   2        413.45        417.28        21.13 o                         
   3   7   2        177.28        156.10        14.20 o                         
   4   7   2        349.12        377.19        23.88 o                         
  -2   8   2         13.84         10.36         5.76 o                         
  -1   8   2        132.46        124.38        17.59 o                         
   0   8   2        249.73        240.60        24.46 o                         
   1   8   2        144.95        151.36        20.07 o                         
   2   8   2         80.82         81.69        10.69 o                         
   3   8   2        440.47        467.62        45.34 o                         
  -1  -7   3        360.53        317.82        26.65 o                         
   0  -7   3         72.70         53.37         8.68 o                         
   1  -7   3        177.88        171.40        14.51 o                         
   2  -7   3        304.26        281.47        19.49 o                         
  -2  -6   3         36.04         35.78         8.42 o                         
  -1  -6   3        236.21        230.01        14.48 o                         
   0  -6   3        288.57        281.49        16.32 o                         
   1  -6   3        142.63        119.14        13.52 o                         
   2  -6   3          0.08         -6.84         9.25 o                         
   3  -6   3        176.18        175.98        18.31 o                         
  -4  -5   3        308.95        294.95        24.79 o                         
  -3  -5   3          4.55          7.52         4.10 o                         
  -2  -5   3        522.44        503.69        15.95 o                         
  -1  -5   3        318.00        318.54        12.31 o                         
   0  -5   3         22.44         30.98         5.23 o                         
   1  -5   3        165.54        157.13        11.38 o                         
   2  -5   3        895.46        924.86        29.30 o                         
   3  -5   3         26.17         16.24         4.31 o                         
   4  -5   3        211.94        213.03        16.25 o                         
  -4  -4   3          0.14         -5.22         5.22 o                         
  -3  -4   3         98.79         98.96         6.97 o                         
  -2  -4   3       1105.69       1130.13        22.15 o                         
  -1  -4   3        171.37        158.30        10.02 o                         
   0  -4   3       1192.31       1181.03        20.30 o                         
   1  -4   3        961.53        949.31        35.93 o                         
   2  -4   3          3.76          6.79         3.37 o                         
   3  -4   3        571.67        573.20        22.39 o                         
   4  -4   3        262.00        279.28        16.71 o                         
   5  -4   3          6.00         12.70         5.38 o                         
  -6  -3   3        101.57         87.70        15.43 o                         
  -5  -3   3        110.69         96.29        14.79 o                         
  -4  -3   3       1164.65       1106.72        44.08 o                         
  -3  -3   3        268.12        279.04        10.59 o                         
  -2  -3   3        146.77        160.95         7.50 o                         
  -1  -3   3       1307.26       1317.01        27.68 o                         
   0  -3   3        925.14        931.04        16.18 o                         
   1  -3   3         75.58         73.75         6.30 o                         
   2  -3   3        904.73        927.50        23.90 o                         
   3  -3   3        480.99        473.64        18.59 o                         
   4  -3   3         51.16         57.38         7.62 o                         
   5  -3   3        304.21        323.21        18.72 o                         
   6  -3   3         91.05         93.96        14.69 o                         
  -6  -2   3        236.30        208.04        22.91 o                         
  -5  -2   3        356.84        339.31        30.33 o                         
  -4  -2   3          7.01         10.32         6.03 o                         
  -3  -2   3        752.04        762.61        19.22 o                         
  -2  -2   3       1309.61       1404.25        29.20 o                         
  -1  -2   3        820.53        853.40        14.60 o                         
   0  -2   3        969.92        984.70        15.02 o                         
   1  -2   3       4020.96       4249.84        37.89 o                         
   2  -2   3        137.62        139.75         8.30 o                         
   3  -2   3        317.61        331.39        14.41 o                         
   4  -2   3        645.76        671.06        22.60 o                         
   5  -2   3        158.48        151.68        12.22 o                         
   6  -2   3         80.05         67.67        27.12 o                         
  -6  -1   3         10.77          9.60         6.51 o                         
  -5  -1   3         27.75         18.65         7.44 o                         
  -4  -1   3         56.74         64.54         7.19 o                         
  -3  -1   3        828.76        825.28        15.66 o                         
  -2  -1   3          1.86         -0.15         1.10 o                         
  -1  -1   3       1928.86       1978.16        19.30 o                         
   0  -1   3       1371.36       1380.46        17.13 o                         
   1  -1   3          6.34          7.32         1.58 o                         
   2  -1   3        951.49        959.67        32.59 o                         
   3  -1   3        951.34        952.79        16.22 o                         
   4  -1   3        371.05        364.98        15.84 o                         
   5  -1   3        196.24        213.57        13.32 o                         
   6  -1   3        911.81       1067.40        49.45 o                         
  -6   0   3        233.56        210.35        18.16 o                         
  -5   0   3        609.13        628.37        39.25 o                         
  -4   0   3         25.61         30.41         5.47 o                         
  -3   0   3        471.80        466.91        10.76 o                         
  -2   0   3       1952.86       1897.66        29.99 o                         
  -1   0   3         98.77        154.37        13.28 o                         
   0   0   3       1617.70       1645.16        16.01 o                         
   1   0   3        103.56         65.08         3.51 o                         
   2   0   3        374.36        376.69         9.27 o                         
   3   0   3         17.42         15.77         3.41 o                         
   4   0   3        964.32        997.38        19.34 o                         
   5   0   3        463.79        441.39        14.52 o                         
   6   0   3         19.16         11.15         5.88 o                         
  -6   1   3        550.49        556.36        25.54 o                         
  -5   1   3          9.03         10.19         4.36 o                         
  -4   1   3       1276.94       1277.14        48.82 o                         
  -3   1   3        965.96        942.38        24.84 o                         
  -2   1   3          4.34          5.49         1.12 o                         
  -1   1   3       1159.05       1103.02        18.58 o                         
   0   1   3       1493.36       1405.93        18.39 o                         
   1   1   3         11.94          7.96         1.43 o                         
   2   1   3        745.99        745.82        12.41 o                         
   3   1   3       1284.44       1294.99        49.07 o                         
   4   1   3          6.23          2.86         1.73 o                         
   5   1   3        384.80        390.01        18.77 o                         
   6   1   3        107.44         85.13        16.50 o                         
  -6   2   3         69.99         63.40        14.44 o                         
  -5   2   3        502.04        501.89        23.34 o                         
  -4   2   3        503.60        484.82        13.61 o                         
  -3   2   3        315.76        299.02         9.20 o                         
  -2   2   3       1710.89       1630.42        19.57 o                         
  -1   2   3        898.30        864.19        18.41 o                         
   0   2   3         61.38         57.90         3.58 o                         
   1   2   3        883.66        853.51        26.67 o                         
   2   2   3        386.16        353.31        13.10 o                         
   3   2   3        109.75        110.71         8.24 o                         
   4   2   3        338.07        321.37        15.90 o                         
   5   2   3        297.06        283.46        16.90 o                         
   6   2   3         10.75          8.85         5.92 o                         
  -6   3   3        332.65        345.01        33.25 o                         
  -5   3   3         71.22         56.82         7.43 o                         
  -4   3   3        711.74        693.07        17.10 o                         
  -3   3   3       2415.41       2382.70        29.32 o                         
  -2   3   3         11.14          7.54         2.71 o                         
  -1   3   3       1254.37       1282.86        19.12 o                         
   0   3   3       1744.70       1871.55        22.37 o                         
   1   3   3       1378.52       1320.51        25.85 o                         
   2   3   3        710.58        649.11        19.33 o                         
   3   3   3       1906.02       1975.71        70.91 o                         
   4   3   3        148.51        146.47        11.51 o                         
   5   3   3        101.30         89.85        10.64 o                         
   6   3   3        152.04        146.57        13.81 o                         
  -6   4   3         12.57         13.58        10.85 o                         
  -4   4   3         97.55        100.06         9.56 o                         
  -3   4   3         13.51         11.61         3.15 o                         
  -2   4   3        432.10        433.23        14.51 o                         
  -1   4   3       2051.60       2176.26        46.64 o                         
   0   4   3        157.45        171.70         7.18 o                         
   1   4   3       2511.54       2556.54       121.73 o                         
   2   4   3       2503.11       2430.56        61.07 o                         
   3   4   3         35.17         30.69         5.37 o                         
   4   4   3        654.30        664.50        33.48 o                         
   5   4   3        462.43        466.74        23.97 o                         
   6   4   3         85.44         61.90        10.56 o                         
  -5   5   3         18.97         20.87        10.12 o                         
  -4   5   3         86.78         81.51         9.39 o                         
  -3   5   3        162.05        194.91        12.84 o                         
  -2   5   3        160.86        173.82         8.61 o                         
  -1   5   3         61.21         64.23         5.03 o                         
   0   5   3        603.13        603.46        15.00 o                         
   1   5   3        137.10        135.00         9.91 o                         
   2   5   3         65.90         63.42         7.41 o                         
   3   5   3        456.80        483.60        21.54 o                         
   4   5   3        125.40        124.06        12.61 o                         
   5   5   3          5.43          1.71         5.48 o                         
  -5   6   3        148.04        122.63        20.28 o                         
  -4   6   3        347.96        342.28        19.80 o                         
  -3   6   3          9.25          8.82         7.49 o                         
  -2   6   3        110.01        105.12        15.33 o                         
  -1   6   3        508.79        535.76        22.65 o                         
   0   6   3        132.91        130.05         7.72 o                         
   1   6   3        182.44        171.03        17.49 o                         
   2   6   3        239.09        249.90        18.10 o                         
   3   6   3         82.50         84.66        10.17 o                         
   4   6   3         43.78         45.60         8.71 o                         
   5   6   3        163.08        157.15        15.87 o                         
  -4   7   3          0.42         -0.06         6.58 o                         
  -3   7   3        259.04        255.79        17.66 o                         
  -2   7   3        414.84        382.28        37.74 o                         
  -1   7   3          4.69          4.64         2.81 o                         
   0   7   3        413.78        393.41        18.68 o                         
   1   7   3        423.87        431.91        42.71 o                         
   2   7   3         12.23          7.78         3.96 o                         
   3   7   3         46.26         49.58        18.23 o                         
   4   7   3        279.75        293.57        21.19 o                         
  -3   8   3         19.51         12.97         8.87 o                         
  -2   8   3        332.43        305.75        28.74 o                         
  -1   8   3        437.17        503.06        35.85 o                         
   0   8   3          2.48          6.84         7.01 o                         
   1   8   3        148.42        121.07        17.54 o                         
   2   8   3        133.69        129.59        23.54 o                         
   3   8   3         63.73         42.76         8.69 o                         
   0  -7   4        109.74         87.06        15.73 o                         
   1  -7   4        172.93        159.08        14.54 o                         
  -1  -6   4        225.93        205.09        28.67 o                         
   0  -6   4        576.49        577.52        24.41 o                         
   1  -6   4          2.40          6.32         7.57 o                         
   2  -6   4        237.55        214.18        16.18 o                         
   3  -6   4        296.30        341.68        21.35 o                         
  -4  -5   4        275.10        244.29        24.56 o                         
  -3  -5   4        120.63         99.11        14.34 o                         
  -2  -5   4        564.99        579.85        24.79 o                         
  -1  -5   4         78.68         74.35         7.31 o                         
   0  -5   4         11.36         11.01         4.01 o                         
   1  -5   4        711.11        698.16        24.93 o                         
   2  -5   4        364.49        378.79        19.60 o                         
   3  -5   4        124.27        123.51        12.04 o                         
   4  -5   4        312.30        336.91        21.21 o                         
  -5  -4   4         13.71          8.39         7.63 o                         
  -4  -4   4        132.38        130.21        16.16 o                         
  -3  -4   4        305.58        319.81        16.66 o                         
  -2  -4   4         13.75         15.93         6.57 o                         
  -1  -4   4         24.12         21.24         5.25 o                         
   0  -4   4         52.34         55.24         5.63 o                         
   1  -4   4        618.82        604.41        23.00 o                         
   2  -4   4          3.15         -0.74         2.56 o                         
   3  -4   4        743.19        744.98        26.76 o                         
   4  -4   4         63.17         60.96        18.51 o                         
   5  -4   4         33.07         22.57         6.66 o                         
  -5  -3   4        849.89        856.39        44.94 o                         
  -4  -3   4        122.73        113.51        10.65 o                         
  -3  -3   4         68.68         64.57         7.03 o                         
  -2  -3   4        439.56        437.58        15.13 o                         
  -1  -3   4        916.82        932.56        18.88 o                         
   0  -3   4          8.15          6.84         1.86 o                         
   1  -3   4        465.00        471.76        16.93 o                         
   2  -3   4        557.56        564.52        19.82 o                         
   3  -3   4         30.45         21.64        11.70 o                         
   4  -3   4        128.54        116.38        10.44 o                         
   5  -3   4         38.09         42.26         8.25 o                         
  -6  -2   4        446.29        456.71        34.13 o                         
  -5  -2   4         62.99         54.11         7.99 o                         
  -4  -2   4        434.69        458.57        52.90 o                         
  -3  -2   4       1040.98       1106.49        28.74 o                         
  -2  -2   4        877.53        868.67        16.16 o                         
  -1  -2   4        434.52        448.78        11.19 o                         
   0  -2   4       5409.57       5385.77        41.48 o                         
   1  -2   4        317.92        323.63         9.23 o                         
   2  -2   4        552.94        530.86        17.73 o                         
   3  -2   4        527.22        560.05        19.68 o                         
   4  -2   4        710.92        720.22        24.25 o                         
   5  -2   4          5.00          2.73         6.56 o                         
   6  -2   4        371.63        425.58        34.72 o                         
  -6  -1   4          4.36          7.27         7.66 o                         
  -5  -1   4        251.69        236.35        15.86 o                         
  -4  -1   4        509.27        521.76        21.40 o                         
  -3  -1   4         57.88         64.90         7.07 o                         
  -2  -1   4        916.68        926.35        22.73 o                         
  -1  -1   4        455.08        431.33         9.38 o                         
   0  -1   4        161.76        160.25         6.03 o                         
   1  -1   4       1451.43       1545.56        20.15 o                         
   2  -1   4       1697.45       1829.82        40.85 o                         
   3  -1   4          2.11          0.99         2.85 o                         
   4  -1   4        187.89        186.10        15.21 o                         
   5  -1   4        437.03        474.29        36.60 o                         
   6  -1   4        129.82        141.04        18.64 o                         
  -6   0   4        337.04        334.46        49.65 o                         
  -5   0   4        111.05         98.68        10.10 o                         
  -4   0   4         16.75         14.46         3.38 o                         
  -3   0   4        732.39        733.08        22.40 o                         
  -2   0   4       1777.87       1789.72        30.87 o                         
  -1   0   4        235.53        195.20        22.43 o                         
   0   0   4       2151.82       2177.71        22.48 o                         
   1   0   4        622.51        622.99        12.42 o                         
   2   0   4        364.56        387.60        10.43 o                         
   3   0   4        941.32        964.45        17.88 o                         
   4   0   4         83.80         90.51         6.17 o                         
   5   0   4          0.82          1.96         3.00 o                         
   6   0   4        143.34        126.97        17.66 o                         
  -6   1   4         61.56         56.46        11.61 o                         
  -5   1   4         12.66         12.73         4.48 o                         
  -4   1   4        918.53        944.92        27.98 o                         
  -3   1   4       1974.35       1921.64        66.60 o                         
  -2   1   4        292.17        278.26        13.84 o                         
  -1   1   4       4444.60       4421.18        46.05 o                         
   0   1   4        455.38        448.10         9.41 o                         
   1   1   4         16.24         23.08         2.34 o                         
   2   1   4       1076.46       1103.13        16.91 o                         
   3   1   4       1939.30       1999.62        25.34 o                         
   4   1   4        129.21        133.90         7.23 o                         
   5   1   4        846.56        848.48        36.79 o                         
   6   1   4        137.91        104.98        18.39 o                         
  -6   2   4        333.56        313.11        31.10 o                         
  -5   2   4        416.63        455.56        46.91 o                         
  -4   2   4        161.44        148.48        10.92 o                         
  -3   2   4        937.59        919.14        24.47 o                         
  -2   2   4        631.35        583.37        17.51 o                         
  -1   2   4        155.72        149.54         5.79 o                         
   0   2   4        864.49        893.80        23.61 o                         
   1   2   4       1350.27       1348.77        17.70 o                         
   2   2   4        578.47        543.64        10.75 o                         
   3   2   4         75.68         73.50         7.22 o                         
   4   2   4       1385.15       1439.40        79.84 o                         
   5   2   4        129.97        134.59        12.19 o                         
   6   2   4        129.29        111.13        18.12 o                         
  -6   3   4         15.31          9.71        10.68 o                         
  -5   3   4        118.61        107.87        20.92 o                         
  -4   3   4        882.15        927.98        75.68 o                         
  -3   3   4         27.34         28.60         3.35 o                         
  -2   3   4        663.37        661.60        14.22 o                         
  -1   3   4        793.21        706.99        36.68 o                         
   0   3   4        981.42       1039.65        17.49 o                         
   1   3   4        324.87        338.59        13.47 o                         
   2   3   4       1786.28       1730.62        33.23 o                         
   3   3   4        198.33        187.30        12.17 o                         
   4   3   4          0.18          0.94         2.76 o                         
   5   3   4        229.07        229.67        16.54 o                         
   6   3   4        260.69        267.52        19.60 o                         
  -5   4   4        208.38        193.13        25.69 o                         
  -4   4   4         68.90         58.57         7.30 o                         
  -3   4   4        397.27        387.51        12.75 o                         
  -2   4   4        454.99        454.91        13.46 o                         
  -1   4   4         14.30          6.36         2.13 o                         
   0   4   4         38.45         28.00         3.41 o                         
   1   4   4        637.66        618.41        20.27 o                         
   2   4   4        385.64        371.12        16.57 o                         
   3   4   4        210.78        211.22        13.84 o                         
   4   4   4        474.59        507.56        23.22 o                         
   5   4   4        178.84        165.83        14.32 o                         
   6   4   4         14.77         22.72         7.42 o                         
  -5   5   4         61.76         59.63        15.72 o                         
  -4   5   4        440.97        423.53        32.93 o                         
  -3   5   4        314.59        326.50        12.91 o                         
  -2   5   4          9.04          9.62         2.75 o                         
  -1   5   4        517.99        523.71        23.92 o                         
   0   5   4        254.62        282.40        10.70 o                         
   1   5   4         22.25         19.01         4.53 o                         
   2   5   4        385.69        390.69        24.91 o                         
   3   5   4        436.35        446.28        31.68 o                         
   4   5   4         46.70         32.30         7.17 o                         
   5   5   4         70.06         68.44        11.07 o                         
  -4   6   4         25.72         29.32        10.28 o                         
  -3   6   4         28.58         27.67         6.05 o                         
  -2   6   4        845.84        980.56        27.64 o                         
  -1   6   4        917.93        990.73        22.30 o                         
   0   6   4        543.06        604.92        27.92 o                         
   1   6   4        993.22       1083.69        55.57 o                         
   2   6   4         29.74         40.55        11.24 o                         
   3   6   4         25.50         25.34         6.35 o                         
   4   6   4        265.52        269.22        19.21 o                         
   5   6   4         70.06         66.41        11.61 o                         
  -4   7   4        200.35        215.62        25.06 o                         
  -3   7   4        217.97        198.86        20.61 o                         
  -2   7   4          2.22          4.22         7.81 o                         
  -1   7   4        136.86        130.11         9.08 o                         
   0   7   4        603.67        640.49        35.34 o                         
   1   7   4         74.40         67.49         8.46 o                         
   2   7   4        170.68        175.55        14.02 o                         
   3   7   4        248.38        254.59        18.27 o                         
   4   7   4        113.06        103.90        14.79 o                         
  -2   8   4        179.30        173.43        21.83 o                         
  -1   8   4         96.84         78.69        15.41 o                         
   0   8   4          3.23         -6.17         6.84 o                         
   1   8   4        327.33        352.31        45.45 o                         
   2   8   4        284.13        262.03        36.63 o                         
   3   8   4         16.94         14.14         6.82 o                         
  -1  -6   5        374.18        353.94        29.00 o                         
   0  -6   5          5.77         12.52         5.09 o                         
   1  -6   5        271.37        268.82        24.71 o                         
   2  -6   5         78.35         77.63        10.32 o                         
  -3  -5   5        392.81        365.19        28.06 o                         
  -2  -5   5        302.38        290.18        23.44 o                         
  -1  -5   5          2.40          3.55         3.62 o                         
   0  -5   5        133.86        129.36        11.15 o                         
   1  -5   5        428.08        442.80        20.94 o                         
   2  -5   5         18.98         27.16         6.61 o                         
   3  -5   5        167.18        180.78        20.75 o                         
  -4  -4   5        328.68        309.38        26.89 o                         
  -3  -4   5        500.08        518.42        24.25 o                         
  -2  -4   5        128.53        119.27         9.83 o                         
  -1  -4   5       1268.88       1256.72        28.43 o                         
   0  -4   5        168.06        162.08        10.94 o                         
   1  -4   5         89.84         86.49         8.64 o                         
   2  -4   5        325.16        324.78        17.25 o                         
   3  -4   5        160.29        183.81        13.69 o                         
   4  -4   5          1.24          1.64         4.38 o                         
  -5  -3   5        446.08        427.46        32.90 o                         
  -4  -3   5         58.15         54.79         9.52 o                         
  -3  -3   5        513.49        515.58        29.30 o                         
  -2  -3   5       1525.51       1585.59        35.55 o                         
  -1  -3   5         41.48         37.87         6.16 o                         
   0  -3   5        540.11        522.74        13.99 o                         
   1  -3   5        818.95        841.75        23.91 o                         
   2  -3   5        524.46        541.79        20.43 o                         
   3  -3   5        213.79        226.81        14.38 o                         
   4  -3   5        758.11        769.14        29.09 o                         
   5  -3   5         30.84         31.12         7.36 o                         
  -5  -2   5         12.27          3.56         5.19 o                         
  -4  -2   5        466.51        475.77        21.63 o                         
  -3  -2   5         34.48         50.84         6.95 o                         
  -2  -2   5          0.75         -1.38         2.28 o                         
  -1  -2   5        148.92        153.08         6.76 o                         
   0  -2   5       1290.43       1285.01        20.45 o                         
   1  -2   5        233.18        223.03         8.67 o                         
   2  -2   5        669.60        692.28        21.42 o                         
   3  -2   5       1452.10       1488.41        41.22 o                         
   4  -2   5         30.71         27.70         5.54 o                         
   5  -2   5        276.49        243.63        16.92 o                         
  -6  -1   5        102.35        115.18        18.16 o                         
  -5  -1   5        356.12        426.17        32.65 o                         
  -4  -1   5        121.90        128.62        14.44 o                         
  -3  -1   5        459.67        472.60        19.10 o                         
  -2  -1   5        451.84        475.25        17.51 o                         
  -1  -1   5        155.49        155.00         6.08 o                         
   0  -1   5         63.78         68.71         4.36 o                         
   1  -1   5       1663.36       1722.41        23.67 o                         
   2  -1   5        256.96        260.60         9.54 o                         
   3  -1   5        210.05        213.09        12.31 o                         
   4  -1   5        432.24        472.14        19.47 o                         
   5  -1   5        225.89        227.42        15.28 o                         
   6  -1   5          0.17          1.97         6.82 o                         
  -6   0   5        272.98        272.90        38.52 o                         
  -5   0   5          0.04          6.38         4.91 o                         
  -4   0   5        322.75        303.89        17.06 o                         
  -3   0   5       1007.63        967.61        26.95 o                         
  -2   0   5         47.65         49.44         5.69 o                         
  -1   0   5        522.80        489.50        15.57 o                         
   0   0   5        999.75        960.36        15.66 o                         
   1   0   5        228.66        237.75         8.42 o                         
   2   0   5        555.55        561.15        13.71 o                         
   3   0   5        615.68        669.74        15.84 o                         
   4   0   5         51.99         54.83         6.84 o                         
   5   0   5        137.13        132.54        17.01 o                         
   6   0   5        335.39        360.28        30.87 o                         
  -6   1   5        285.01        301.18        32.29 o                         
  -5   1   5        629.07        636.92        26.61 o                         
  -4   1   5          6.98         12.47         4.89 o                         
  -3   1   5         51.71         53.17         6.48 o                         
  -2   1   5        527.63        493.84        17.17 o                         
  -1   1   5        970.55        953.63        21.71 o                         
   0   1   5          3.63          2.44         1.33 o                         
   1   1   5        797.43        784.22        14.93 o                         
   2   1   5        553.73        517.78        23.68 o                         
   3   1   5         10.98          9.86         2.99 o                         
   4   1   5         25.15         27.21         4.69 o                         
   6   1   5        142.46        114.91        19.79 o                         
  -6   2   5        365.02        332.66        32.88 o                         
  -5   2   5         14.06          3.57         5.53 o                         
  -4   2   5        477.73        453.11        20.20 o                         
  -3   2   5       1121.52       1132.00        29.20 o                         
  -2   2   5        705.72        673.72        20.59 o                         
  -1   2   5       1987.11       1922.84        25.90 o                         
   0   2   5       4385.79       4417.06        37.41 o                         
   1   2   5         22.59         18.92         2.55 o                         
   2   2   5        469.61        442.02        18.29 o                         
   3   2   5        391.43        364.81        16.93 o                         
   4   2   5        314.83        305.47        16.86 o                         
   5   2   5          3.34          2.33         3.75 o                         
   6   2   5        174.89        146.80        22.92 o                         
  -6   3   5         26.09         15.28        12.58 o                         
  -5   3   5         99.72         95.98        20.56 o                         
  -4   3   5        980.96       1016.42        60.99 o                         
  -3   3   5          0.04          0.64         2.45 o                         
  -2   3   5       1428.32       1412.80        25.54 o                         
  -1   3   5       1092.39       1065.87        18.97 o                         
   0   3   5          0.26          3.77         1.97 o                         
   1   3   5       1209.27       1258.28        33.36 o                         
   2   3   5       1429.62       1369.29        74.91 o                         
   3   3   5        148.84        136.18        10.77 o                         
   4   3   5        756.07        691.01        60.36 o                         
   5   3   5        848.86        920.27        43.61 o                         
   6   3   5          0.59         13.40        10.83 o                         
  -5   4   5         20.63         29.18        11.31 o                         
  -4   4   5         12.86         21.71         9.16 o                         
  -3   4   5        466.29        490.84        43.17 o                         
  -2   4   5        172.77        175.21         8.44 o                         
  -1   4   5        140.57        136.33         7.68 o                         
   0   4   5        470.15        502.84        17.46 o                         
   1   4   5        213.21        198.84        12.06 o                         
   2   4   5         70.51         65.96         8.61 o                         
   3   4   5        397.55        386.07        19.11 o                         
   4   4   5        239.84        231.53        16.69 o                         
   5   4   5         25.46         25.12         6.79 o                         
  -5   5   5         96.43         80.13        17.31 o                         
  -4   5   5        424.09        478.16        35.41 o                         
  -3   5   5        226.26        212.19        10.81 o                         
  -2   5   5        386.32        387.35        14.09 o                         
  -1   5   5        711.42        764.49        20.00 o                         
   0   5   5         77.88         78.17         6.21 o                         
   1   5   5         30.47         33.81         5.94 o                         
   2   5   5        576.47        582.74        23.15 o                         
   3   5   5        148.06        144.35        12.99 o                         
   4   5   5         86.83         78.91        10.50 o                         
   5   5   5        184.26        176.70        30.60 o                         
  -4   6   5         74.38         66.75        14.87 o                         
  -2   6   5        196.09        189.26        40.41 o                         
  -1   6   5         59.56         56.63         5.68 o                         
   0   6   5        125.35        141.97        11.62 o                         
   1   6   5        820.05        920.93        56.11 o                         
   2   6   5        310.05        303.28        32.21 o                         
   3   6   5        278.98        290.28        29.74 o                         
   4   6   5        456.59        467.70        30.05 o                         
  -3   7   5         21.70         11.83         9.68 o                         
  -2   7   5        181.42        168.39        21.49 o                         
  -1   7   5        213.59        235.57        15.13 o                         
   0   7   5        125.84        149.13        23.58 o                         
   1   7   5        128.71        142.59        12.89 o                         
   2   7   5        427.07        437.86        34.41 o                         
   3   7   5         59.37         73.09        14.49 o                         
   4   7   5         23.01         11.47         5.89 o                         
  -2   8   5        169.62        165.67        21.16 o                         
  -1   8   5          2.67         16.66         9.14 o                         
   0   8   5        284.83        238.18        39.36 o                         
   1   8   5        156.99        189.50        23.44 o                         
   2   8   5         20.80          5.75         5.84 o                         
  -2  -5   6        188.59        188.90        21.51 o                         
  -1  -5   6          5.49          1.35         7.75 o                         
   0  -5   6        441.69        394.73        43.10 o                         
   1  -5   6         44.14         45.49         7.79 o                         
   2  -5   6         17.45         21.22         7.10 o                         
  -4  -4   6        347.36        368.34        30.66 o                         
  -3  -4   6          7.63         20.23         6.63 o                         
  -2  -4   6        512.70        502.94        35.97 o                         
  -1  -4   6        248.89        264.74        22.70 o                         
   0  -4   6         27.46         19.68         7.19 o                         
   1  -4   6        139.27        142.94        11.47 o                         
   2  -4   6        298.74        291.47        17.22 o                         
   3  -4   6         62.14         54.83         8.54 o                         
   4  -4   6          4.69          3.88         4.21 o                         
  -4  -3   6        119.71        124.75        12.44 o                         
  -3  -3   6        865.51        959.54        31.61 o                         
  -2  -3   6        195.90        204.24        13.19 o                         
  -1  -3   6        291.13        292.02        14.79 o                         
   0  -3   6        668.92        665.77        16.94 o                         
   1  -3   6        681.65        676.63        23.15 o                         
   2  -3   6         25.06         29.81         5.96 o                         
   3  -3   6        886.65        963.40        31.04 o                         
   4  -3   6        171.43        164.18        13.63 o                         
  -5  -2   6        189.34        174.77        21.03 o                         
  -4  -2   6        199.05        182.59        14.55 o                         
  -3  -2   6          4.60          1.86         3.56 o                         
  -2  -2   6        652.78        686.83        23.45 o                         
  -1  -2   6        764.36        755.29        22.02 o                         
   0  -2   6        172.61        155.95         7.61 o                         
   1  -2   6        284.60        291.98        10.76 o                         
   2  -2   6        192.50        232.50        13.00 o                         
   3  -2   6        236.69        241.39        23.90 o                         
   4  -2   6        165.24        167.24        13.40 o                         
   5  -2   6        348.23        396.48        32.00 o                         
  -5  -1   6        607.57        638.94        28.65 o                         
  -4  -1   6         65.50         75.04         9.13 o                         
  -3  -1   6        837.90        872.47        36.58 o                         
  -2  -1   6        180.83        199.79        12.09 o                         
  -1  -1   6          8.53          9.14         3.28 o                         
   0  -1   6        666.96        694.63        15.13 o                         
   1  -1   6        427.39        427.01        12.64 o                         
   2  -1   6         33.22         30.23         3.79 o                         
   3  -1   6        414.54        434.71        18.30 o                         
   4  -1   6        288.56        315.72        17.09 o                         
   5  -1   6         56.15         41.06        11.07 o                         
  -5   0   6        132.89        120.92        12.67 o                         
  -4   0   6        735.69        765.15        28.09 o                         
  -3   0   6        334.02        314.33        16.20 o                         
  -2   0   6          3.32          1.74         6.96 o                         
  -1   0   6       1186.94       1196.13        27.02 o                         
   0   0   6       2409.21       2329.93        37.68 o                         
   1   0   6        159.36        163.65         7.84 o                         
   2   0   6       1770.10       1812.34        33.10 o                         
   3   0   6        194.27        184.12         8.93 o                         
   4   0   6         12.79          9.01         3.80 o                         
   5   0   6        321.64        350.83        28.71 o                         
  -5   1   6        200.80        214.36        16.27 o                         
  -4   1   6          4.00         -1.86         3.65 o                         
  -3   1   6        869.54        844.07        26.83 o                         
  -2   1   6       1250.10       1254.24        29.61 o                         
  -1   1   6          1.23         -0.15         2.24 o                         
   0   1   6        403.02        365.45        19.61 o                         
   1   1   6       1677.38       1718.25        74.67 o                         
   2   1   6        384.72        377.04        17.72 o                         
   3   1   6        500.61        523.73        16.46 o                         
   4   1   6        433.84        438.65        19.32 o                         
  -5   2   6        187.49        197.05        15.41 o                         
  -4   2   6        245.83        242.68        22.15 o                         
  -3   2   6        136.02        128.37        13.56 o                         
  -2   2   6         63.42         58.60         6.71 o                         
  -1   2   6       1417.20       1385.40        29.18 o                         
   0   2   6        442.06        423.73        11.67 o                         
   1   2   6         26.85         24.51         4.44 o                         
   2   2   6        905.79        925.77        19.21 o                         
   3   2   6        974.79        982.37        29.05 o                         
   4   2   6         44.62         38.04         6.56 o                         
   5   2   6        315.68        330.19        22.39 o                         
  -5   3   6         92.92        101.74        11.50 o                         
  -4   3   6          1.27          2.08         3.19 o                         
  -3   3   6          7.77          2.45         5.20 o                         
  -2   3   6        284.04        296.73        14.85 o                         
  -1   3   6        464.79        481.86        13.25 o                         
   0   3   6        360.91        351.81        11.87 o                         
   1   3   6        686.03        702.64        15.87 o                         
   2   3   6         51.14         43.52         6.00 o                         
   3   3   6          6.36          3.98         2.96 o                         
   4   3   6        375.31        396.29        21.04 o                         
   5   3   6        278.31        274.98        19.19 o                         
  -5   4   6          1.72         -6.72        10.49 o                         
  -4   4   6        488.86        498.88        30.93 o                         
  -3   4   6        507.59        516.82        34.57 o                         
  -2   4   6         11.04          6.78         3.09 o                         
  -1   4   6        481.80        507.31        16.20 o                         
   0   4   6        447.21        474.48        17.99 o                         
   1   4   6         25.78         20.31         3.96 o                         
   2   4   6        160.91        145.99        11.78 o                         
   3   4   6         76.53         61.38        12.20 o                         
   4   4   6        115.52        109.26        12.31 o                         
   5   4   6         69.72         58.34        10.00 o                         
  -5   5   6        390.08        374.06        36.21 o                         
  -4   5   6        248.10        237.46        16.59 o                         
  -3   5   6        332.07        342.71        26.56 o                         
  -2   5   6        899.50        953.32        30.00 o                         
  -1   5   6         94.02        100.68         7.36 o                         
   0   5   6          7.14          6.96         2.64 o                         
   1   5   6        739.58        817.72        26.79 o                         
   2   5   6        454.40        445.26        21.37 o                         
   3   5   6        164.94        153.93        13.69 o                         
   4   5   6        179.28        191.13        16.05 o                         
   5   5   6         34.88         31.69         8.86 o                         
  -4   6   6         87.83         69.78        17.00 o                         
  -3   6   6        352.94        353.40        24.07 o                         
  -2   6   6         45.80         34.37         6.35 o                         
  -1   6   6        583.06        685.57        20.22 o                         
   0   6   6        404.36        484.96        21.37 o                         
   1   6   6         20.16         31.10         8.73 o                         
   2   6   6         60.09         59.48        13.12 o                         
   3   6   6        362.87        386.25        22.58 o                         
   4   6   6         62.09         46.97         9.14 o                         
  -3   7   6          7.94          6.83         7.31 o                         
  -2   7   6        295.13        324.96        26.98 o                         
  -1   7   6        246.01        267.19        16.77 o                         
   0   7   6         43.27         32.05         8.81 o                         
   1   7   6        231.88        267.75        18.33 o                         
   2   7   6        217.12        212.13        16.81 o                         
   3   7   6         26.01         29.53        14.46 o                         
  -1   8   6          5.37         10.83         8.99 o                         
   0   8   6        344.12        357.81        33.19 o                         
   1   8   6        162.45        162.25        29.06 o                         
   2   8   6         88.44         78.35        14.11 o                         
  -1  -5   7        151.45        167.38        21.48 o                         
   0  -5   7        297.01        306.22        27.82 o                         
   1  -5   7         17.62         10.89         7.51 o                         
  -3  -4   7        169.47        165.57        21.42 o                         
  -2  -4   7        571.37        541.42        36.65 o                         
  -1  -4   7        231.27        204.31        20.74 o                         
   0  -4   7        302.14        317.69        26.59 o                         
   1  -4   7       1061.38       1071.46        32.93 o                         
   2  -4   7         15.06         15.79         6.94 o                         
   3  -4   7        159.77        167.89        14.86 o                         
  -4  -3   7         20.48         11.85         6.91 o                         
  -3  -3   7        403.66        426.90        21.98 o                         
  -2  -3   7          7.97         13.40         4.18 o                         
  -1  -3   7        501.16        475.65        20.41 o                         
   0  -3   7        375.87        373.13        26.67 o                         
   1  -3   7         20.13         11.88         4.20 o                         
   2  -3   7        233.07        232.36        15.33 o                         
   3  -3   7        406.37        453.64        30.22 o                         
   4  -3   7        100.48         80.88        10.79 o                         
  -4  -2   7         24.96         10.24         4.34 o                         
  -3  -2   7         12.59         15.50         4.68 o                         
  -2  -2   7        629.01        603.60        23.72 o                         
  -1  -2   7        313.20        304.80        15.63 o                         
   0  -2   7        297.05        290.91        14.60 o                         
   1  -2   7        465.35        477.49        18.95 o                         
   2  -2   7        194.00        202.23        13.63 o                         
   3  -2   7         18.30         14.37         4.78 o                         
   4  -2   7        422.50        440.01        22.31 o                         
  -5  -1   7         43.29         36.67         8.22 o                         
  -4  -1   7        193.49        214.72        16.01 o                         
  -3  -1   7        514.13        537.39        23.13 o                         
  -2  -1   7        194.44        190.02        12.80 o                         
  -1  -1   7        283.84        275.09        16.91 o                         
   0  -1   7        924.90        898.57        28.47 o                         
   1  -1   7         50.30         50.12         4.80 o                         
   2  -1   7        103.89        114.71         9.37 o                         
   3  -1   7        438.72        462.61        24.68 o                         
   4  -1   7        141.67        128.25        11.63 o                         
   5  -1   7        121.06        114.04        18.34 o                         
  -5   0   7        205.56        200.00        16.74 o                         
  -4   0   7        373.96        378.10        21.00 o                         
  -3   0   7        202.17        206.47        14.04 o                         
  -2   0   7        698.56        703.44        24.12 o                         
  -1   0   7         41.64         42.44         5.41 o                         
   0   0   7          2.03          1.79         2.65 o                         
   1   0   7         23.32         24.97         3.40 o                         
   2   0   7        349.27        339.86        17.23 o                         
   3   0   7        263.36        238.96        13.69 o                         
   4   0   7        107.55        106.87        11.73 o                         
   5   0   7        258.80        249.70        25.38 o                         
  -5   1   7         38.89         42.41         8.67 o                         
  -4   1   7        453.88        467.70        26.65 o                         
  -3   1   7       1223.35       1286.16        37.99 o                         
  -2   1   7          1.69          0.28         3.94 o                         
  -1   1   7        484.00        490.58        18.83 o                         
   0   1   7        672.10        657.00        37.96 o                         
   1   1   7        688.59        743.75        41.07 o                         
   2   1   7        240.72        238.84        10.49 o                         
   3   1   7        887.56        900.79        20.79 o                         
   5   1   7          7.93         11.85         7.56 o                         
  -5   2   7        300.03        314.84        27.28 o                         
  -4   2   7        161.60        174.39        14.79 o                         
  -3   2   7         29.21         26.43        10.30 o                         
  -2   2   7        490.67        499.93        20.21 o                         
  -1   2   7       1256.83       1226.18        49.32 o                         
   0   2   7          3.28          1.72         1.97 o                         
   1   2   7        921.55        920.47        20.39 o                         
   2   2   7       1061.36       1126.06        25.81 o                         
   3   2   7         11.33          5.96         3.43 o                         
   4   2   7        341.81        302.46        18.40 o                         
   5   2   7        343.77        379.87        33.56 o                         
  -5   3   7        167.62        165.82        16.61 o                         
  -4   3   7        242.32        242.91        19.49 o                         
  -3   3   7        298.58        317.98        31.89 o                         
  -2   3   7         46.36         46.79         7.07 o                         
  -1   3   7         16.68         26.54         9.55 o                         
   0   3   7        493.95        483.48        14.60 o                         
   1   3   7        235.99        237.17        10.30 o                         
   2   3   7         92.26         91.08         9.13 o                         
   3   3   7        454.57        421.20        21.76 o                         
   4   3   7         53.88         46.05         8.64 o                         
   5   3   7         33.93         16.76        10.67 o                         
  -5   4   7        132.43        141.27        23.18 o                         
  -4   4   7        399.29        426.03        22.50 o                         
  -3   4   7         93.72         85.29         9.72 o                         
  -2   4   7         24.07         16.09         5.66 o                         
  -1   4   7        987.53       1031.77        30.24 o                         
   0   4   7        607.11        661.01        17.88 o                         
   1   4   7        422.20        436.51        19.61 o                         
   2   4   7        601.70        623.84        24.74 o                         
   3   4   7         27.78         19.61         5.48 o                         
   4   4   7         60.87         57.03         9.28 o                         
   5   4   7        135.61        137.68        20.28 o                         
  -4   5   7         54.54         37.25        15.77 o                         
  -3   5   7        218.48        211.37        15.57 o                         
  -2   5   7        781.99        806.17        28.47 o                         
  -1   5   7         41.77         39.47         5.13 o                         
   0   5   7        385.11        419.07        27.93 o                         
   1   5   7        671.33        720.54        26.79 o                         
   2   5   7        109.42         80.29        10.03 o                         
   3   5   7         47.98         46.38         8.76 o                         
   4   5   7        451.80        455.51        27.59 o                         
  -4   6   7        119.69        122.17        20.38 o                         
  -3   6   7         37.63         38.84         8.41 o                         
  -2   6   7        222.56        229.25        16.09 o                         
  -1   6   7        510.53        582.28        19.04 o                         
   0   6   7          8.44          7.46         3.58 o                         
   1   6   7         61.16         47.41         7.64 o                         
   2   6   7        196.89        191.76        26.68 o                         
   3   6   7        200.39        198.28        35.59 o                         
   4   6   7          0.12         -0.03         4.32 o                         
  -2   7   7        121.37        107.32        16.56 o                         
  -1   7   7          1.26         -6.15         6.15 o                         
   0   7   7        176.52        189.80        14.89 o                         
   1   7   7        170.03        189.59        15.52 o                         
   2   7   7          4.03         13.61         5.91 o                         
   3   7   7        130.40        139.62        15.42 o                         
   0   8   7         33.07         30.95         7.44 o                         
   1   8   7          3.56          5.30         5.01 o                         
  -1  -4   8         11.33         -1.27         6.46 o                         
   0  -4   8        433.98        452.44        33.25 o                         
   1  -4   8        268.34        306.22        27.58 o                         
  -3  -3   8         47.61         39.81        16.11 o                         
  -2  -3   8        111.37        101.22        20.19 o                         
  -1  -3   8         82.79         82.82        14.22 o                         
   0  -3   8         92.87         90.62        14.18 o                         
   1  -3   8        236.20        236.61        22.53 o                         
   2  -3   8        408.59        421.05        26.20 o                         
   3  -3   8         10.73         16.91         5.34 o                         
  -3  -2   8        251.68        281.44        18.59 o                         
  -2  -2   8        496.96        496.22        35.37 o                         
  -1  -2   8         36.02         27.29         5.44 o                         
   0  -2   8        378.88        356.14        17.49 o                         
   1  -2   8        145.05        135.93        11.07 o                         
   2  -2   8         14.70         10.17         6.70 o                         
   3  -2   8        187.93        183.82        15.99 o                         
  -4  -1   8        496.05        531.84        26.85 o                         
  -3  -1   8        361.73        403.57        21.56 o                         
  -2  -1   8         64.95         61.64        12.36 o                         
  -1  -1   8        874.62        905.70        28.42 o                         
   0  -1   8        285.42        285.08        15.32 o                         
   1  -1   8          3.35          3.82         2.77 o                         
   2  -1   8        402.49        419.18        22.09 o                         
   3  -1   8        424.03        469.31        38.09 o                         
   4  -1   8         31.68         35.91        10.67 o                         
  -4   0   8          6.14         19.93         6.91 o                         
  -3   0   8        316.09        326.00        18.94 o                         
  -2   0   8        833.70        823.98        28.29 o                         
  -1   0   8        170.33        168.27        12.20 o                         
   0   0   8       1021.95       1037.84        29.01 o                         
   1   0   8        843.91        873.66        21.23 o                         
   2   0   8          8.86         13.07         3.28 o                         
   3   0   8         58.56         52.61         7.61 o                         
   4   0   8        425.13        457.23        34.01 o                         
  -4   1   8        322.30        318.88        20.49 o                         
  -3   1   8        287.28        286.57        17.75 o                         
  -2   1   8        102.85         84.57         9.03 o                         
  -1   1   8        640.64        644.43        23.21 o                         
   0   1   8        542.77        562.98        20.92 o                         
   1   1   8         44.25         33.24         4.37 o                         
   2   1   8        654.62        683.91        32.90 o                         
   3   1   8        281.22        245.35        54.69 o                         
  -4   2   8         62.50         48.21         8.78 o                         
  -3   2   8        110.44        108.57        11.00 o                         
  -2   2   8        229.06        240.77        15.04 o                         
  -1   2   8          9.16          2.40         4.44 o                         
   0   2   8          5.86          9.88         4.12 o                         
   1   2   8        288.12        308.11        18.15 o                         
   2   2   8        546.36        562.51        30.12 o                         
   3   2   8         55.25         27.07         6.55 o                         
   4   2   8        395.11        401.57        34.13 o                         
   5   2   8        139.34         94.30        16.50 o                         
  -4   3   8        252.72        247.70        17.93 o                         
  -3   3   8        337.02        341.42        19.82 o                         
  -2   3   8         14.75         11.09         4.49 o                         
  -1   3   8        335.74        342.30        21.94 o                         
   0   3   8        279.51        292.03        26.59 o                         
   1   3   8         55.98         54.87         5.74 o                         
   2   3   8        111.78        100.94        10.09 o                         
   3   3   8        411.71        382.97        21.17 o                         
   4   3   8          1.90          8.09         5.33 o                         
  -4   4   8         73.45         55.76         9.70 o                         
  -3   4   8         76.99         80.00        10.70 o                         
  -2   4   8        571.87        565.57        24.43 o                         
  -1   4   8        358.67        339.55        18.49 o                         
   0   4   8        130.24        118.69         8.30 o                         
   1   4   8        302.43        313.11        17.71 o                         
   2   4   8        149.16        145.69        12.61 o                         
   3   4   8         24.12         20.76         6.62 o                         
   4   4   8        251.37        215.54        24.06 o                         
  -4   5   8        379.31        391.38        29.19 o                         
  -3   5   8        138.18        127.84        13.20 o                         
  -2   5   8         13.17         10.89         4.99 o                         
  -1   5   8         55.48         59.68        13.26 o                         
   0   5   8        497.44        539.05        23.03 o                         
   1   5   8        116.48        107.87        11.03 o                         
   2   5   8        245.32        237.26        17.29 o                         
   3   5   8        155.22        161.10        15.03 o                         
   4   5   8         29.55         13.46         5.96 o                         
  -3   6   8          0.11          7.62        11.78 o                         
  -2   6   8        274.24        285.48        23.48 o                         
  -1   6   8        279.41        315.88        27.64 o                         
   0   6   8          0.02          0.06         8.00 o                         
   1   6   8        522.13        592.66        40.17 o                         
   2   6   8        268.96        273.31        19.47 o                         
   3   6   8         42.87         26.74         7.34 o                         
  -2   7   8        141.18         89.55        16.34 o                         
  -1   7   8         84.70         73.64        15.15 o                         
   0   7   8        165.99        169.62        21.76 o                         
   1   7   8         94.29         76.71        10.88 o                         
   2   7   8          6.32         11.75         6.04 o                         
  -1  -3   9         39.00         55.19        14.38 o                         
   0  -3   9          4.38         15.63         8.59 o                         
   1  -3   9        378.09        356.58        29.82 o                         
  -2  -2   9         78.21         73.22         9.58 o                         
  -1  -2   9         34.87         34.74        11.04 o                         
   0  -2   9        367.01        361.02        28.61 o                         
   1  -2   9        336.40        289.75        25.46 o                         
   2  -2   9        139.18        136.77        18.70 o                         
  -3  -1   9          1.84          4.31         9.27 o                         
  -2  -1   9         70.09         82.71        14.22 o                         
  -1  -1   9        454.02        444.77        21.69 o                         
   0  -1   9         11.08         11.36         9.49 o                         
   1  -1   9        187.92        185.94        19.83 o                         
   2  -1   9        164.77        159.18        12.80 o                         
   3  -1   9         21.35         20.93         6.48 o                         
  -3   0   9        354.41        388.22        22.28 o                         
  -2   0   9        162.53        167.58        13.70 o                         
  -1   0   9        218.28        207.50        14.76 o                         
   0   0   9        900.89        893.77        38.75 o                         
   1   0   9         44.07         39.19         6.99 o                         
   2   0   9         38.12         38.39         6.60 o                         
   3   0   9        168.25        162.01        13.37 o                         
  -4   1   9        297.74        326.26        21.78 o                         
  -3   1   9          1.44         -2.64         4.19 o                         
  -2   1   9        273.30        288.76        17.79 o                         
  -1   1   9        358.52        359.18        19.04 o                         
   0   1   9         55.09         55.84        10.23 o                         
   1   1   9        428.52        423.15        29.09 o                         
   2   1   9        513.75        538.25        26.95 o                         
   3   1   9         23.41         27.99        10.51 o                         
   4   1   9        108.54         76.95        16.87 o                         
  -4   2   9          2.49          9.62         5.96 o                         
  -3   2   9        419.33        447.06        23.58 o                         
  -2   2   9        256.96        242.29        16.51 o                         
  -1   2   9        270.41        246.01        15.76 o                         
   0   2   9        324.76        336.90        34.59 o                         
   1   2   9         10.02          8.85         3.35 o                         
   2   2   9         38.31         29.51         6.05 o                         
   3   2   9         79.56         62.12         9.22 o                         
   4   2   9         69.50         73.97        16.54 o                         
  -4   3   9        490.27        531.37        44.44 o                         
  -3   3   9        238.46        239.72        18.25 o                         
  -2   3   9        287.81        300.76        19.49 o                         
  -1   3   9        609.13        605.30        25.01 o                         
   0   3   9         53.94         50.41         7.45 o                         
   1   3   9         18.61         18.37         5.04 o                         
   2   3   9        381.01        382.33        32.40 o                         
   3   3   9        152.14        137.84        24.96 o                         
   4   3   9         90.34         50.69        14.22 o                         
  -3   4   9        153.71        158.83        17.43 o                         
  -2   4   9        280.98        294.45        19.11 o                         
  -1   4   9        155.00        154.78        13.39 o                         
   0   4   9        192.17        182.00        19.21 o                         
   1   4   9        765.06        713.95        27.50 o                         
   2   4   9        186.38        168.45        14.44 o                         
   3   4   9        175.73        147.67        32.09 o                         
   4   4   9        384.90        317.31        59.50 o                         
  -3   5   9          7.00          3.99         7.24 o                         
  -2   5   9        139.48        128.94        13.48 o                         
  -1   5   9        222.77        232.88        16.71 o                         
   0   5   9        172.44        152.29        19.56 o                         
   1   5   9         55.54         56.62        12.57 o                         
   2   5   9        371.61        363.69        22.03 o                         
   3   5   9        127.69        124.92        14.04 o                         
  -2   6   9         95.21         66.36        17.05 o                         
  -1   6   9          1.10         10.54         7.05 o                         
   0   6   9         40.90         39.07        11.11 o                         
   1   6   9        201.78        212.81        25.78 o                         
   2   6   9         34.51         36.53         8.50 o                         
  -1   7   9         40.66         20.60        10.49 o                         
   0   7   9        111.90        114.76        19.16 o                         
   1   7   9          7.35         19.17         9.16 o                         
  -2  -1  10        358.79        368.72        22.23 o                         
  -1  -1  10          5.78         13.92         8.53 o                         
   0  -1  10        102.34         91.49        15.82 o                         
   1  -1  10        469.02        492.62        34.69 o                         
   2  -1  10        140.23        147.89        19.12 o                         
  -2   0  10          0.68         -6.03         6.03 o                         
  -1   0  10        392.18        385.59        21.35 o                         
   0   0  10        358.35        352.35        20.34 o                         
   1   0  10          1.13         -8.89         8.89 o                         
   2   0  10        446.55        414.09        30.88 o                         
  -3   1  10          3.08          8.41         6.48 o                         
  -2   1  10        134.58        135.10        13.41 o                         
  -1   1  10        225.78        217.29        15.77 o                         
   0   1  10         52.93         58.44        12.80 o                         
   1   1  10        300.76        297.90        44.28 o                         
  -3   2  10        241.23        227.09        27.27 o                         
  -2   2  10         22.78         14.63         6.77 o                         
  -1   2  10         78.24         70.77        12.19 o                         
   0   2  10        486.81        469.96        23.67 o                         
   1   2  10         46.19         33.66         7.19 o                         
   2   2  10        169.68        151.18        19.80 o                         
  -3   3  10         15.40         19.74         6.76 o                         
  -2   3  10        292.35        302.17        19.94 o                         
  -1   3  10        231.62        215.59        16.31 o                         
   0   3  10          1.27          3.63         7.23 o                         
   1   3  10        352.19        372.35        31.15 o                         
   2   3  10        219.20        204.44        23.88 o                         
  -3   4  10        272.76        301.81        21.42 o                         
  -2   4  10         11.39         27.07         7.78 o                         
  -1   4  10        442.29        453.56        24.20 o                         
   0   4  10        111.52        101.27        16.91 o                         
   1   4  10          1.13         13.11         9.25 o                         
   2   4  10          1.83          2.28         5.93 o                         
   3   4  10        136.80        110.52        18.60 o                         
  -2   5  10        222.35        199.76        26.36 o                         
  -1   5  10        186.55        175.99        23.69 o                         
   0   5  10         14.79         13.70         8.37 o                         
   1   5  10        171.76        166.18        22.20 o                         
   2   5  10        151.70        132.46        21.05 o                         
  -1   6  10          3.20         -3.05         6.37 o                         
   0   6  10        273.26        292.72        30.89 o                         
   1   6  10         83.25         64.58        16.53 o                         
  -1   1  11          0.27          5.46         6.18 o                         
   0   1  11        134.40        114.43        12.96 o                         
  -1   2  11        385.85        410.07        23.90 o                         
   0   2  11        216.75        211.65        17.26 o                         
   1   2  11        130.16         89.11        17.12 o                         
  -1   3  11         11.50          4.04         6.88 o                         
   0   3  11        117.59        108.87        19.02 o                         
   1   3  11        403.91        425.98        35.31 o                         
  -1   4  11        430.57        388.76        36.56 o                         
   0   4  11         94.50         65.10        16.37 o                         
   1   4  11         53.41         45.99        12.97 o                         
                                                                                
