# Supplementary material for: Crystal structure of Li3Ga(BO3)2
Source: Acta Crystallogr E Crystallogr Commun. 2017 Feb 28;73(Pt 3):456–8. doi: 10.1107/S205698901700295X (PMC5347076; doi:10.1107/S205698901700295X)
Supplement: Supplementary file 3 [file e-73-00456-Isup3.cml]

<?xml version="1.0" encoding="UTF-8"?>
<cml convention="cmlDict:cmllite" xmlns="http://www.xml-cml.org/schema" xmlns:cmlDict="http://www.xml-cml.org/dictionary/cml/" xmlns:nameDict="http://www.xml-cml.org/dictionary/cml/name/">
  <molecule id="m1">
    <name dictRef="nameDict:unknown">Lithium Gallium Borate</name>
    <atomArray>
      <atom id="a1" elementType="Li" formalCharge="1" hydrogenCount="0">
        <label value="Li" dictRef="cmlDict:locant"/>
      </atom>
      <atom id="a2" elementType="Ga" formalCharge="3" hydrogenCount="0">
        <label value="Ga" dictRef="cmlDict:locant"/>
      </atom>
      <atom id="a3" elementType="B" hydrogenCount="0"/>
      <atom id="a4" elementType="O" formalCharge="-1" hydrogenCount="0">
        <label value="O" dictRef="cmlDict:locant"/>
      </atom>
      <atom id="a5" elementType="O" formalCharge="-1" hydrogenCount="0">
        <label value="O'" dictRef="cmlDict:locant"/>
      </atom>
      <atom id="a6" elementType="O" formalCharge="-1" hydrogenCount="0">
        <label value="O''" dictRef="cmlDict:locant"/>
      </atom>
    </atomArray>
    <bondArray>
      <bond id="a3_a4" atomRefs2="a3 a4" order="S"/>
      <bond id="a3_a5" atomRefs2="a3 a5" order="S"/>
      <bond id="a3_a6" atomRefs2="a3 a6" order="S"/>
    </bondArray>
  </molecule>
</cml>
